# Supplementary material for: A synthetic approach towards drug modification: 2-hydroxy-1-naphthaldehyde based imine-zwitterion preparation, single-crystal study, Hirshfeld surface analysis, and computational investigation
Source: RSC Adv. 2024 Feb 21;14(10):6476–93. doi: 10.1039/d3ra08727a (PMC10879849; doi:10.1039/d3ra08727a)
Supplement: RA-014-D3RA08727A-s002 [file RA-014-D3RA08727A-s002.cif]

# Electronic Supplementary Material (ESI) for RSC Advances.
# This journal is © The Royal Society of Chemistry 2024

####################################################################### 
# 
# This file contains crystal structure data downloaded from the 
# Cambridge Structural Database (CSD) hosted by the Cambridge 
# Crystallographic Data Centre (CCDC).
# 
# Full information about CCDC data access policies and citation 
# guidelines are available at http://www.ccdc.cam.ac.uk/access/V1 
# 
# Audit and citation data items may have been added by the CCDC. 
# Please retain this information to preserve the provenance of 
# this file and to allow appropriate attribution of the data. 
# 
#######################################################################

data_napsuly_0m
_database_code_depnum_ccdc_archive 'CCDC 2263537'
loop_
_audit_author_name
_audit_author_address
'Muhammad Ashfaq'
;University of Sargodha
Pakistan
;
_audit_update_record             
;
2023-05-17 deposited with the CCDC.	2024-02-15 downloaded from the CCDC.
;

_audit_creation_method           SHELXL-2019/2
_shelx_SHELXL_version_number     2019/2
_chemical_name_common            ?
_chemical_absolute_configuration .
_chemical_name_systematic        
1-((Z)-((4-((E)-N-(thiazol-2(3H)-ylidene)sulfamoyl)phenyl)iminio)methylnaphthalen-2-olate
_chemical_formula_moiety         'C20 H15 N3 O3 S2'
_chemical_formula_sum            'C20 H15 N3 O3 S2'
_chemical_formula_iupac          'C20 H15 N3 O3 S2'
_chemical_formula_weight         409.47

loop_
_atom_type_symbol
_atom_type_description
_atom_type_scat_dispersion_real
_atom_type_scat_dispersion_imag
_atom_type_scat_source
C C 0.0033 0.0016 'International Tables Vol C Tables 4.2.6.8 and 6.1.1.4'
H H 0.0000 0.0000 'International Tables Vol C Tables 4.2.6.8 and 6.1.1.4'
N N 0.0061 0.0033 'International Tables Vol C Tables 4.2.6.8 and 6.1.1.4'
O O 0.0106 0.0060 'International Tables Vol C Tables 4.2.6.8 and 6.1.1.4'
S S 0.1246 0.1234 'International Tables Vol C Tables 4.2.6.8 and 6.1.1.4'

_space_group_crystal_system      monoclinic
_space_group_IT_number           14
_space_group_name_H-M_alt        'P 21/c'
_space_group_name_Hall           '-P 2ybc'

_shelx_space_group_comment       
;
The symmetry employed for this shelxl refinement is uniquely defined
by the following loop, which should always be used as a source of
symmetry information in preference to the above space-group names.
They are only intended as comments.
;

loop_
_space_group_symop_operation_xyz
'x, y, z'
'-x, y+1/2, -z+1/2'
'-x, -y, -z'
'x, -y-1/2, z-1/2'

_cell_length_a                   7.8389(8)
_cell_length_b                   13.8151(16)
_cell_length_c                   17.198(2)
_cell_angle_alpha                90
_cell_angle_beta                 94.032(4)
_cell_angle_gamma                90
_cell_volume                     1857.9(4)
_cell_formula_units_Z            4
_cell_measurement_reflns_used    2548
_cell_measurement_theta_min      2.374
_cell_measurement_theta_max      27.000
_cell_measurement_temperature    296(2)
_exptl_crystal_description       prism
_exptl_crystal_colour            red
_exptl_crystal_size_max          0.32
_exptl_crystal_size_mid          0.28
_exptl_crystal_size_min          0.23
_exptl_crystal_density_diffrn    1.464
_exptl_crystal_density_meas      ?
_exptl_crystal_density_method    'not measured'
_exptl_crystal_F_000             848
_exptl_absorpt_coefficient_mu    0.314
_exptl_absorpt_correction_type   multi-scan
_exptl_absorpt_process_details   '(SADABS; Bruker, 2007)'
_exptl_absorpt_correction_T_min  0.869
_exptl_absorpt_correction_T_max  0.894
_exptl_special_details           
;
;


_diffrn_ambient_temperature      296(2)
_diffrn_radiation_type           MoK\a
_diffrn_radiation_wavelength     0.71073
_diffrn_radiation_source         'fine-focus sealed tube'
_diffrn_radiation_monochromator  graphite
_diffrn_measurement_device_type  'Bruker Kappa APEXII CCD'
_diffrn_measurement_method       \w
_diffrn_detector_area_resol_mean 7.828
_diffrn_reflns_number            15333
_diffrn_reflns_av_unetI/netI     0.0473
_diffrn_reflns_av_R_equivalents  0.0404
_diffrn_reflns_limit_h_min       -9
_diffrn_reflns_limit_h_max       9
_diffrn_reflns_limit_k_min       -17
_diffrn_reflns_limit_k_max       15
_diffrn_reflns_limit_l_min       -21
_diffrn_reflns_limit_l_max       21
_diffrn_reflns_theta_min         2.374
_diffrn_reflns_theta_max         26.999
_diffrn_reflns_theta_full        25.242
_diffrn_measured_fraction_theta_max 0.998
_diffrn_measured_fraction_theta_full 0.999
_diffrn_reflns_Laue_measured_fraction_max 0.998
_diffrn_reflns_Laue_measured_fraction_full 0.999
_diffrn_reflns_point_group_measured_fraction_max 0.998
_diffrn_reflns_point_group_measured_fraction_full 0.999
_diffrn_standards_number         0
_diffrn_standards_interval_count ?
_diffrn_standards_interval_time  ?
_diffrn_standards_decay_%        ?

_refine_special_details          
;
Refinement of <i>F</i>^2^ against ALL reflections. The weighted <i>R</i>-factor
<i>wR</i> and goodness of fit <i>S</i> are based on <i>F</i>^2^, conventional
<i>R</i>-factors <i>R</i> are based on <i>F</i>, with <i>F</i> set to zero for
negative <i>F</i>^2^. The threshold expression of <i>F</i>^2^ >
\s(<i>F</i>^2^) is used only for calculating <i>R</i>-factors(gt) <i>etc</i>.
and is not relevant to the choice of reflections for refinement.
<i>R</i>-factors based on <i>F</i>^2^ are statistically about twice as large
as those based on <i>F</i>, and <i>R</i>- factors based on ALL data will be
even larger.
;
_reflns_number_total             4040
_reflns_number_gt                2548
_reflns_threshold_expression     I>2\s(I)
_refine_ls_structure_factor_coef Fsqd
_refine_ls_matrix_type           full
_refine_ls_R_factor_all          0.0852
_refine_ls_R_factor_gt           0.0437
_refine_ls_wR_factor_ref         0.1087
_refine_ls_wR_factor_gt          0.0916
_refine_ls_goodness_of_fit_ref   1.018
_refine_ls_restrained_S_all      1.018
_refine_ls_number_reflns         4040
_refine_ls_number_parameters     259
_refine_ls_number_restraints     0
_refine_ls_extinction_method     none
_refine_ls_extinction_coef       .
_refine_ls_hydrogen_treatment    mixed
_refine_ls_weighting_scheme      calc
_refine_ls_weighting_details     
'w=1/[\s^2^(Fo^2^)+(0.0429P)^2^+0.3132P] where P=(Fo^2^+2Fc^2^)/3'
_atom_sites_solution_hydrogens   geom
_atom_sites_solution_primary     direct
_atom_sites_solution_secondary   difmap
_refine_ls_shift/su_max          0.000
_refine_ls_shift/su_mean         0.000
_computing_data_collection       'APEX2 (Bruker, 2007)'
_computing_cell_refinement       'SAINT (Bruker, 2007)'
_computing_data_reduction        'SAINT (Bruker, 2007)'
_computing_structure_solution    'SHELXT2014 (Sheldrick, 2008)'
_computing_structure_refinement  'SHELXL-2019/2  (Sheldrick, 2015)'
_computing_molecular_graphics    
'ORTEP-3 for Windows (Farrugia, 2012) and PLATON (Spek, 2009)'
_computing_publication_material  
;
WinGX (Farrugia, 2012) and PLATON (Spek, 2009)
;


loop_
_atom_site_label
_atom_site_type_symbol
_atom_site_fract_x
_atom_site_fract_y
_atom_site_fract_z
_atom_site_U_iso_or_equiv
_atom_site_adp_type
_atom_site_occupancy
_atom_site_site_symmetry_order
_atom_site_calc_flag
_atom_site_refinement_flags_posn
_atom_site_refinement_flags_adp
_atom_site_refinement_flags_occupancy
_atom_site_disorder_assembly
_atom_site_disorder_group
S1 S 0.62806(8) 0.37379(5) 0.35983(3) 0.04756(19) Uani 1 1 d . . . . .
S2 S 0.27019(9) 0.27664(5) 0.41242(4) 0.0608(2) Uani 1 1 d . . . . .
O1 O 0.1217(2) 0.41542(13) -0.06501(11) 0.0680(5) Uani 1 1 d . . . . .
O2 O 0.7889(2) 0.42300(13) 0.36955(9) 0.0608(5) Uani 1 1 d . . . . .
O3 O 0.6259(2) 0.27012(12) 0.36427(9) 0.0600(5) Uani 1 1 d . . . . .
N1 N 0.3001(2) 0.48144(15) 0.05142(11) 0.0486(5) Uani 1 1 d . . . . .
H1 H 0.238(3) 0.4297(17) 0.0229(14) 0.058 Uiso 1 1 d . U . . .
N2 N 0.5153(2) 0.42218(13) 0.42388(10) 0.0448(5) Uani 1 1 d . . . . .
N3 N 0.2837(3) 0.42242(15) 0.49937(12) 0.0508(5) Uani 1 1 d . . . . .
H3A H 0.322(3) 0.4750(18) 0.5249(14) 0.061 Uiso 1 1 d . U . . .
C1 C 0.1231(3) 0.49923(19) -0.09520(14) 0.0509(6) Uani 1 1 d . . . . .
C2 C 0.0363(3) 0.5141(2) -0.17026(14) 0.0572(7) Uani 1 1 d . . . . .
H2 H -0.019101 0.462165 -0.195502 0.069 Uiso 1 1 calc R U . . .
C3 C 0.0327(3) 0.6003(2) -0.20484(14) 0.0566(7) Uani 1 1 d . . . . .
H3 H -0.025917 0.606851 -0.253469 0.068 Uiso 1 1 calc R U . . .
C4 C 0.1162(3) 0.68335(18) -0.16976(13) 0.0479(6) Uani 1 1 d . . . . .
C5 C 0.1148(3) 0.7723(2) -0.20827(14) 0.0652(8) Uani 1 1 d . . . . .
H5 H 0.055085 0.778511 -0.256678 0.078 Uiso 1 1 calc R U . . .
C6 C 0.1997(4) 0.8502(2) -0.17602(15) 0.0700(8) Uani 1 1 d . . . . .
H6 H 0.197231 0.909269 -0.201978 0.084 Uiso 1 1 calc R U . . .
C7 C 0.2892(3) 0.8406(2) -0.10451(14) 0.0630(7) Uani 1 1 d . . . . .
H7 H 0.348124 0.893463 -0.082612 0.076 Uiso 1 1 calc R U . . .
C8 C 0.2926(3) 0.75469(18) -0.06548(13) 0.0528(6) Uani 1 1 d . . . . .
H8 H 0.353845 0.750163 -0.017294 0.063 Uiso 1 1 calc R U . . .
C9 C 0.2064(3) 0.67346(17) -0.09614(12) 0.0424(5) Uani 1 1 d . . . . .
C10 C 0.2088(3) 0.57993(17) -0.05741(12) 0.0422(5) Uani 1 1 d . . . . .
C11 C 0.2919(3) 0.56653(18) 0.01579(12) 0.0460(6) Uani 1 1 d . . . . .
H11 H 0.343968 0.619554 0.040893 0.055 Uiso 1 1 calc R U . . .
C12 C 0.3795(3) 0.46035(17) 0.12503(12) 0.0433(5) Uani 1 1 d . . . . .
C13 C 0.4622(3) 0.52816(18) 0.17266(13) 0.0536(6) Uani 1 1 d . . . . .
H13 H 0.467179 0.592349 0.156691 0.064 Uiso 1 1 calc R U . . .
C14 C 0.5374(3) 0.50080(18) 0.24386(13) 0.0542(6) Uani 1 1 d . . . . .
H14 H 0.594324 0.546593 0.275698 0.065 Uiso 1 1 calc R U . . .
C15 C 0.5292(3) 0.40645(17) 0.26843(12) 0.0422(5) Uani 1 1 d . . . . .
C16 C 0.4473(3) 0.33821(17) 0.22109(13) 0.0494(6) Uani 1 1 d . . . . .
H16 H 0.442650 0.274010 0.237083 0.059 Uiso 1 1 calc R U . . .
C17 C 0.3723(3) 0.36588(18) 0.14980(13) 0.0501(6) Uani 1 1 d . . . . .
H17 H 0.315809 0.319999 0.117875 0.060 Uiso 1 1 calc R U . . .
C18 C 0.3718(3) 0.38159(16) 0.44415(12) 0.0431(5) Uani 1 1 d . . . . .
C19 C 0.1106(3) 0.2962(2) 0.47421(17) 0.0673(8) Uani 1 1 d . . . . .
H19 H 0.016556 0.255785 0.477583 0.081 Uiso 1 1 calc R U . . .
C20 C 0.1373(3) 0.3750(2) 0.51617(16) 0.0615(7) Uani 1 1 d . . . . .
H20 H 0.064756 0.396229 0.553157 0.074 Uiso 1 1 calc R U . . .

loop_
_atom_site_aniso_label
_atom_site_aniso_U_11
_atom_site_aniso_U_22
_atom_site_aniso_U_33
_atom_site_aniso_U_23
_atom_site_aniso_U_13
_atom_site_aniso_U_12
S1 0.0609(4) 0.0475(4) 0.0340(3) 0.0018(3) 0.0011(3) 0.0097(3)
S2 0.0707(5) 0.0502(4) 0.0613(4) -0.0118(3) 0.0032(3) -0.0108(3)
O1 0.0838(13) 0.0467(12) 0.0711(12) -0.0001(9) -0.0100(10) 0.0007(10)
O2 0.0509(10) 0.0817(13) 0.0494(10) 0.0020(9) 0.0002(8) 0.0001(9)
O3 0.0929(13) 0.0448(11) 0.0420(9) 0.0018(8) 0.0019(8) 0.0207(9)
N1 0.0544(12) 0.0511(14) 0.0393(10) 0.0037(9) -0.0027(9) 0.0033(10)
N2 0.0608(12) 0.0377(11) 0.0364(10) -0.0015(8) 0.0079(9) -0.0008(10)
N3 0.0611(13) 0.0444(13) 0.0479(12) -0.0040(10) 0.0103(10) -0.0030(11)
C1 0.0504(14) 0.0508(17) 0.0512(14) -0.0031(12) 0.0011(11) 0.0082(12)
C2 0.0574(16) 0.0615(18) 0.0513(15) -0.0113(13) -0.0067(12) -0.0043(13)
C3 0.0542(15) 0.075(2) 0.0393(13) -0.0036(13) -0.0071(11) 0.0000(14)
C4 0.0484(14) 0.0577(17) 0.0369(11) 0.0007(11) -0.0011(10) 0.0016(12)
C5 0.0754(18) 0.074(2) 0.0436(14) 0.0155(14) -0.0134(13) -0.0016(16)
C6 0.091(2) 0.0604(19) 0.0562(16) 0.0208(14) -0.0119(15) -0.0061(16)
C7 0.084(2) 0.0512(17) 0.0523(15) 0.0027(13) -0.0073(14) -0.0059(14)
C8 0.0682(17) 0.0525(16) 0.0361(12) -0.0005(11) -0.0083(11) 0.0005(13)
C9 0.0437(13) 0.0497(15) 0.0340(11) -0.0001(10) 0.0043(9) 0.0066(11)
C10 0.0416(13) 0.0501(15) 0.0347(11) -0.0019(10) 0.0021(9) 0.0055(11)
C11 0.0495(14) 0.0483(16) 0.0401(12) -0.0002(11) 0.0032(10) 0.0033(11)
C12 0.0436(13) 0.0490(15) 0.0377(12) 0.0057(11) 0.0051(10) 0.0073(11)
C13 0.0730(17) 0.0409(15) 0.0457(13) 0.0098(11) -0.0040(12) -0.0028(13)
C14 0.0713(17) 0.0461(16) 0.0439(13) 0.0012(11) -0.0059(12) -0.0030(13)
C15 0.0488(13) 0.0446(15) 0.0336(11) 0.0010(10) 0.0047(10) 0.0079(11)
C16 0.0659(16) 0.0398(14) 0.0422(12) 0.0031(11) 0.0018(11) 0.0056(12)
C17 0.0598(16) 0.0470(16) 0.0424(13) -0.0051(11) -0.0032(11) 0.0016(12)
C18 0.0574(15) 0.0375(13) 0.0340(11) 0.0023(10) 0.0000(10) 0.0030(12)
C19 0.0589(17) 0.0621(19) 0.081(2) -0.0010(16) 0.0080(14) -0.0108(14)
C20 0.0615(18) 0.0620(19) 0.0628(16) 0.0005(14) 0.0160(13) 0.0012(15)

_geom_special_details            
;
 All esds (except the esd in the dihedral angle between two l.s. planes)
 are estimated using the full covariance matrix.  The cell esds are taken
 into account individually in the estimation of esds in distances, angles
 and torsion angles; correlations between esds in cell parameters are only
 used when they are defined by crystal symmetry.  An approximate (isotropic)
 treatment of cell esds is used for estimating esds involving l.s. planes.
;

loop_
_geom_bond_atom_site_label_1
_geom_bond_atom_site_label_2
_geom_bond_distance
_geom_bond_site_symmetry_2
_geom_bond_publ_flag
S1 O2 1.4315(17) . ?
S1 O3 1.4344(17) . ?
S1 N2 1.6056(18) . ?
S1 C15 1.762(2) . ?
S2 C19 1.719(3) . ?
S2 C18 1.724(2) . ?
O1 C1 1.269(3) . ?
N1 C11 1.325(3) . ?
N1 C12 1.402(3) . ?
N1 H1 0.98(2) . ?
N2 C18 1.325(3) . ?
N3 C18 1.338(3) . ?
N3 C20 1.370(3) . ?
N3 H3A 0.89(2) . ?
C1 C2 1.431(3) . ?
C1 C10 1.434(3) . ?
C2 C3 1.331(3) . ?
C2 H2 0.9300 . ?
C3 C4 1.433(3) . ?
C3 H3 0.9300 . ?
C4 C5 1.396(3) . ?
C4 C9 1.413(3) . ?
C5 C6 1.362(4) . ?
C5 H5 0.9300 . ?
C6 C7 1.379(3) . ?
C6 H6 0.9300 . ?
C7 C8 1.362(3) . ?
C7 H7 0.9300 . ?
C8 C9 1.394(3) . ?
C8 H8 0.9300 . ?
C9 C10 1.453(3) . ?
C10 C11 1.388(3) . ?
C11 H11 0.9300 . ?
C12 C17 1.375(3) . ?
C12 C13 1.376(3) . ?
C13 C14 1.374(3) . ?
C13 H13 0.9300 . ?
C14 C15 1.373(3) . ?
C14 H14 0.9300 . ?
C15 C16 1.375(3) . ?
C16 C17 1.376(3) . ?
C16 H16 0.9300 . ?
C17 H17 0.9300 . ?
C19 C20 1.315(3) . ?
C19 H19 0.9300 . ?
C20 H20 0.9300 . ?

loop_
_geom_angle_atom_site_label_1
_geom_angle_atom_site_label_2
_geom_angle_atom_site_label_3
_geom_angle
_geom_angle_site_symmetry_1
_geom_angle_site_symmetry_3
_geom_angle_publ_flag
O2 S1 O3 118.78(11) . . ?
O2 S1 N2 104.17(10) . . ?
O3 S1 N2 111.73(10) . . ?
O2 S1 C15 108.12(11) . . ?
O3 S1 C15 107.28(10) . . ?
N2 S1 C15 106.06(10) . . ?
C19 S2 C18 90.71(13) . . ?
C11 N1 C12 127.3(2) . . ?
C11 N1 H1 114.3(14) . . ?
C12 N1 H1 118.3(14) . . ?
C18 N2 S1 121.50(16) . . ?
C18 N3 C20 115.5(2) . . ?
C18 N3 H3A 121.7(16) . . ?
C20 N3 H3A 122.8(16) . . ?
O1 C1 C2 118.8(2) . . ?
O1 C1 C10 122.8(2) . . ?
C2 C1 C10 118.4(2) . . ?
C3 C2 C1 121.7(2) . . ?
C3 C2 H2 119.2 . . ?
C1 C2 H2 119.2 . . ?
C2 C3 C4 122.3(2) . . ?
C2 C3 H3 118.9 . . ?
C4 C3 H3 118.9 . . ?
C5 C4 C9 119.8(2) . . ?
C5 C4 C3 121.2(2) . . ?
C9 C4 C3 119.0(2) . . ?
C6 C5 C4 121.0(2) . . ?
C6 C5 H5 119.5 . . ?
C4 C5 H5 119.5 . . ?
C5 C6 C7 119.4(2) . . ?
C5 C6 H6 120.3 . . ?
C7 C6 H6 120.3 . . ?
C8 C7 C6 121.0(2) . . ?
C8 C7 H7 119.5 . . ?
C6 C7 H7 119.5 . . ?
C7 C8 C9 121.5(2) . . ?
C7 C8 H8 119.3 . . ?
C9 C8 H8 119.3 . . ?
C8 C9 C4 117.4(2) . . ?
C8 C9 C10 123.51(19) . . ?
C4 C9 C10 119.1(2) . . ?
C11 C10 C1 118.8(2) . . ?
C11 C10 C9 121.6(2) . . ?
C1 C10 C9 119.55(19) . . ?
N1 C11 C10 122.8(2) . . ?
N1 C11 H11 118.6 . . ?
C10 C11 H11 118.6 . . ?
C17 C12 C13 119.3(2) . . ?
C17 C12 N1 116.8(2) . . ?
C13 C12 N1 123.8(2) . . ?
C14 C13 C12 119.8(2) . . ?
C14 C13 H13 120.1 . . ?
C12 C13 H13 120.1 . . ?
C15 C14 C13 120.6(2) . . ?
C15 C14 H14 119.7 . . ?
C13 C14 H14 119.7 . . ?
C14 C15 C16 119.9(2) . . ?
C14 C15 S1 119.37(17) . . ?
C16 C15 S1 120.70(18) . . ?
C15 C16 C17 119.3(2) . . ?
C15 C16 H16 120.3 . . ?
C17 C16 H16 120.3 . . ?
C12 C17 C16 121.0(2) . . ?
C12 C17 H17 119.5 . . ?
C16 C17 H17 119.5 . . ?
N2 C18 N3 119.9(2) . . ?
N2 C18 S2 130.88(18) . . ?
N3 C18 S2 109.21(18) . . ?
C20 C19 S2 112.0(2) . . ?
C20 C19 H19 124.0 . . ?
S2 C19 H19 124.0 . . ?
C19 C20 N3 112.5(2) . . ?
C19 C20 H20 123.7 . . ?
N3 C20 H20 123.7 . . ?

loop_
_geom_torsion_atom_site_label_1
_geom_torsion_atom_site_label_2
_geom_torsion_atom_site_label_3
_geom_torsion_atom_site_label_4
_geom_torsion
_geom_torsion_site_symmetry_1
_geom_torsion_site_symmetry_2
_geom_torsion_site_symmetry_3
_geom_torsion_site_symmetry_4
_geom_torsion_publ_flag
O2 S1 N2 C18 -165.13(17) . . . . ?
O3 S1 N2 C18 -35.7(2) . . . . ?
C15 S1 N2 C18 80.88(19) . . . . ?
O1 C1 C2 C3 179.8(2) . . . . ?
C10 C1 C2 C3 -0.4(4) . . . . ?
C1 C2 C3 C4 0.5(4) . . . . ?
C2 C3 C4 C5 178.1(3) . . . . ?
C2 C3 C4 C9 0.5(4) . . . . ?
C9 C4 C5 C6 0.1(4) . . . . ?
C3 C4 C5 C6 -177.5(3) . . . . ?
C4 C5 C6 C7 0.5(4) . . . . ?
C5 C6 C7 C8 -0.6(4) . . . . ?
C6 C7 C8 C9 0.1(4) . . . . ?
C7 C8 C9 C4 0.5(4) . . . . ?
C7 C8 C9 C10 178.8(2) . . . . ?
C5 C4 C9 C8 -0.6(3) . . . . ?
C3 C4 C9 C8 177.1(2) . . . . ?
C5 C4 C9 C10 -179.0(2) . . . . ?
C3 C4 C9 C10 -1.4(3) . . . . ?
O1 C1 C10 C11 -0.9(3) . . . . ?
C2 C1 C10 C11 179.3(2) . . . . ?
O1 C1 C10 C9 179.3(2) . . . . ?
C2 C1 C10 C9 -0.5(3) . . . . ?
C8 C9 C10 C11 3.3(3) . . . . ?
C4 C9 C10 C11 -178.4(2) . . . . ?
C8 C9 C10 C1 -176.9(2) . . . . ?
C4 C9 C10 C1 1.4(3) . . . . ?
C12 N1 C11 C10 -179.7(2) . . . . ?
C1 C10 C11 N1 2.2(3) . . . . ?
C9 C10 C11 N1 -178.0(2) . . . . ?
C11 N1 C12 C17 -179.6(2) . . . . ?
C11 N1 C12 C13 0.6(4) . . . . ?
C17 C12 C13 C14 0.5(4) . . . . ?
N1 C12 C13 C14 -179.7(2) . . . . ?
C12 C13 C14 C15 -0.7(4) . . . . ?
C13 C14 C15 C16 1.0(4) . . . . ?
C13 C14 C15 S1 179.64(19) . . . . ?
O2 S1 C15 C14 -40.8(2) . . . . ?
O3 S1 C15 C14 -169.98(18) . . . . ?
N2 S1 C15 C14 70.5(2) . . . . ?
O2 S1 C15 C16 137.92(19) . . . . ?
O3 S1 C15 C16 8.7(2) . . . . ?
N2 S1 C15 C16 -110.84(19) . . . . ?
C14 C15 C16 C17 -0.9(3) . . . . ?
S1 C15 C16 C17 -179.56(18) . . . . ?
C13 C12 C17 C16 -0.4(3) . . . . ?
N1 C12 C17 C16 179.7(2) . . . . ?
C15 C16 C17 C12 0.6(3) . . . . ?
S1 N2 C18 N3 178.04(16) . . . . ?
S1 N2 C18 S2 -0.2(3) . . . . ?
C20 N3 C18 N2 180.0(2) . . . . ?
C20 N3 C18 S2 -1.4(3) . . . . ?
C19 S2 C18 N2 179.9(2) . . . . ?
C19 S2 C18 N3 1.55(18) . . . . ?
C18 S2 C19 C20 -1.4(2) . . . . ?
S2 C19 C20 N3 0.9(3) . . . . ?
C18 N3 C20 C19 0.3(3) . . . . ?

loop_
_geom_hbond_atom_site_label_D
_geom_hbond_atom_site_label_H
_geom_hbond_atom_site_label_A
_geom_hbond_distance_DH
_geom_hbond_distance_HA
_geom_hbond_distance_DA
_geom_hbond_angle_DHA
_geom_hbond_site_symmetry_A
_geom_hbond_publ_flag
N1 H1 O1 0.98(2) 1.72(2) 2.530(3) 138(2) . yes
N3 H3A S1 0.89(2) 2.89(3) 3.746(2) 163(2) 3_666 yes
N3 H3A O2 0.89(2) 2.50(2) 3.185(3) 134(2) 3_666 yes
N3 H3A N2 0.89(2) 2.07(2) 2.922(3) 161(2) 3_666 yes
C11 H11 O3 0.93 2.64 3.521(3) 157.4 2_655 yes
C13 H13 O3 0.93 2.58 3.463(3) 158.7 2_655 yes

_refine_diff_density_max         0.260
_refine_diff_density_min         -0.271
_refine_diff_density_rms         0.043

_shelx_res_file                  
;

TITL NAPSULY_0m in P2(1)/c RED PRISM
    shelx.res
    created by SHELXL-2019/2 at 12:42:26 on 18-Feb-2023
CELL 0.71073 7.8389 13.8151 17.1980 90.000 94.032 90.000
ZERR 4.00 0.0008 0.0016 0.0021 0.000 0.004 0.000
LATT 1
SYMM -x, y+1/2, -z+1/2
SFAC C  H  N  O  S
UNIT 80  60  12 12  8
OMIT -3 54
L.S. 40
ACTA
BOND $H
FMAP 2
PLAN 10
CONF
HTAB
TEMP 23.000
SIZE 0.32 0.28 0.23
HTAB N1 O1
EQIV $1 -x+1, -y+1, -z+1
HTAB N3 S1_$1
HTAB N3 O2_$1
HTAB N3 N2_$1
EQIV $2 -x+1, y+1/2, -z+1/2
HTAB C11 O3_$2
HTAB C13 O3_$2
OMIT 0   1   1
MPLA 6 N2 C18 C19 C20 S2 N3
MPLA 12 C1 C2 C3 C4 C5 C6 C7 C8 C9 C10 C11 O1
MPLA 7 N1 C12 C13 C14 C15 C16 C17
MPLA 3 S1 O2 O3
MPLA 6 N2 C18 C19 C20 S2 N3
MPLA 7 N1 C12 C13 C14 C15 C16 C17
MPLA 10 C12 C13 C14 C15 C16 C17 S1 O2 O3 N2
MPLA 5 C18 C19 C20 S2 N3
WGHT    0.042900    0.313200
FVAR       0.09598
S1    5    0.628057    0.373793    0.359833    11.00000    0.06087    0.04754 =
         0.03397    0.00184    0.00113    0.00970
S2    5    0.270187    0.276639    0.412422    11.00000    0.07069    0.05016 =
         0.06133   -0.01180    0.00315   -0.01084
O1    4    0.121683    0.415423   -0.065008    11.00000    0.08385    0.04670 =
         0.07113   -0.00012   -0.00997    0.00069
O2    4    0.788859    0.422998    0.369546    11.00000    0.05088    0.08175 =
         0.04944    0.00204    0.00020    0.00012
O3    4    0.625926    0.270120    0.364266    11.00000    0.09287    0.04482 =
         0.04200    0.00183    0.00191    0.02066
N1    3    0.300087    0.481441    0.051420    11.00000    0.05439    0.05107 =
         0.03935    0.00374   -0.00274    0.00327
H1    2    0.238428    0.429667    0.022870    11.00000   -1.20000
N2    3    0.515331    0.422184    0.423883    11.00000    0.06085    0.03769 =
         0.03636   -0.00150    0.00791   -0.00083
N3    3    0.283740    0.422420    0.499368    11.00000    0.06113    0.04441 =
         0.04787   -0.00396    0.01028   -0.00303
H3A   2    0.321545    0.474981    0.524945    11.00000   -1.20000
C1    1    0.123148    0.499229   -0.095202    11.00000    0.05042    0.05084 =
         0.05121   -0.00314    0.00113    0.00818
C2    1    0.036279    0.514085   -0.170260    11.00000    0.05739    0.06149 =
         0.05134   -0.01130   -0.00670   -0.00432
AFIX  43
H2    2   -0.019101    0.462165   -0.195502    11.00000   -1.20000
AFIX   0
C3    1    0.032738    0.600287   -0.204843    11.00000    0.05419    0.07498 =
         0.03926   -0.00359   -0.00714   -0.00005
AFIX  43
H3    2   -0.025917    0.606851   -0.253469    11.00000   -1.20000
AFIX   0
C4    1    0.116162    0.683350   -0.169763    11.00000    0.04839    0.05775 =
         0.03686    0.00069   -0.00107    0.00162
C5    1    0.114817    0.772307   -0.208268    11.00000    0.07536    0.07401 =
         0.04361    0.01547   -0.01344   -0.00161
AFIX  43
H5    2    0.055085    0.778511   -0.256678    11.00000   -1.20000
AFIX   0
C6    1    0.199669    0.850179   -0.176016    11.00000    0.09102    0.06040 =
         0.05615    0.02085   -0.01190   -0.00611
AFIX  43
H6    2    0.197231    0.909269   -0.201978    11.00000   -1.20000
AFIX   0
C7    1    0.289205    0.840560   -0.104515    11.00000    0.08374    0.05122 =
         0.05233    0.00275   -0.00733   -0.00587
AFIX  43
H7    2    0.348124    0.893463   -0.082612    11.00000   -1.20000
AFIX   0
C8    1    0.292632    0.754694   -0.065476    11.00000    0.06816    0.05254 =
         0.03611   -0.00046   -0.00834    0.00051
AFIX  43
H8    2    0.353845    0.750163   -0.017294    11.00000   -1.20000
AFIX   0
C9    1    0.206431    0.673458   -0.096136    11.00000    0.04371    0.04969 =
         0.03400   -0.00011    0.00425    0.00660
C10   1    0.208811    0.579934   -0.057408    11.00000    0.04164    0.05011 =
         0.03465   -0.00191    0.00207    0.00546
C11   1    0.291866    0.566535    0.015789    11.00000    0.04949    0.04829 =
         0.04010   -0.00015    0.00315    0.00327
AFIX  43
H11   2    0.343968    0.619554    0.040893    11.00000   -1.20000
AFIX   0
C12   1    0.379533    0.460351    0.125034    11.00000    0.04356    0.04903 =
         0.03774    0.00568    0.00510    0.00730
C13   1    0.462201    0.528157    0.172658    11.00000    0.07304    0.04085 =
         0.04574    0.00979   -0.00401   -0.00278
AFIX  43
H13   2    0.467179    0.592349    0.156691    11.00000   -1.20000
AFIX   0
C14   1    0.537379    0.500798    0.243863    11.00000    0.07131    0.04609 =
         0.04386    0.00120   -0.00593   -0.00302
AFIX  43
H14   2    0.594324    0.546593    0.275698    11.00000   -1.20000
AFIX   0
C15   1    0.529174    0.406454    0.268431    11.00000    0.04883    0.04457 =
         0.03357    0.00105    0.00473    0.00795
C16   1    0.447293    0.338205    0.221093    11.00000    0.06591    0.03984 =
         0.04224    0.00310    0.00184    0.00558
AFIX  43
H16   2    0.442650    0.274010    0.237083    11.00000   -1.20000
AFIX   0
C17   1    0.372273    0.365881    0.149795    11.00000    0.05983    0.04701 =
         0.04239   -0.00511   -0.00319    0.00163
AFIX  43
H17   2    0.315809    0.319999    0.117875    11.00000   -1.20000
AFIX   0
C18   1    0.371849    0.381591    0.444147    11.00000    0.05738    0.03751 =
         0.03402    0.00235   -0.00002    0.00302
C19   1    0.110644    0.296188    0.474215    11.00000    0.05894    0.06214 =
         0.08122   -0.00098    0.00802   -0.01077
AFIX  43
H19   2    0.016556    0.255785    0.477583    11.00000   -1.20000
AFIX   0
C20   1    0.137298    0.375007    0.516166    11.00000    0.06147    0.06202 =
         0.06277    0.00052    0.01600    0.00118
AFIX  43
H20   2    0.064756    0.396229    0.553157    11.00000   -1.20000
AFIX   0
HKLF 4 1 1 0 0 0 1 0 0 0 1


REM  NAPSULY_0m in P2(1)/c RED PRISM
REM wR2 = 0.1087, GooF = S = 1.018, Restrained GooF = 1.018 for all data
REM R1 = 0.0437 for 2548 Fo > 4sig(Fo) and 0.0852 for all 4040 data
REM 259 parameters refined using 0 restraints

END

WGHT      0.0428      0.3144

REM Instructions for potential hydrogen bonds
HTAB N1 O1
HTAB N3 S1_$1
HTAB N3 O2_$1
HTAB N3 N2_$1
HTAB C11 O3_$2
HTAB C13 O3_$2

REM Highest difference peak  0.260,  deepest hole -0.271,  1-sigma level  0.043
Q1    1   0.5822  0.3955  0.3093  11.00000  0.05    0.26
Q2    1   0.5629  0.4032  0.3995  11.00000  0.05    0.20
Q3    1   0.5834  0.4383  0.2495  11.00000  0.05    0.19
Q4    1   0.0296  0.4010 -0.1290  11.00000  0.05    0.17
Q5    1   0.5323  0.4798  0.4075  11.00000  0.05    0.17
Q6    1   0.4339  0.4142  0.1301  11.00000  0.05    0.16
Q7    1   0.2237  0.3428  0.3984  11.00000  0.05    0.16
Q8    1   0.4364  0.4154  0.4221  11.00000  0.05    0.16
Q9    1   0.5400  0.6021  0.1384  11.00000  0.05    0.15
Q10   1   0.0630  0.6439 -0.1744  11.00000  0.05    0.15
;
_shelx_res_checksum              89624

_shelx_hkl_file                  
;
   2   0   0   42.63    1.05
   3   0   0    2.66    0.10
   4   0   0    1.75    0.09
   4   0   0    1.64    0.09
   5   0   0    3.82    0.15
   5   0   0    3.71    0.15
  -5   0   0    3.49    0.14
   6   0   0    0.15    0.05
   6   0   0    0.07    0.05
  -6   0   0    0.13    0.06
   7   0   0    0.03    0.05
   7   0   0   -0.03    0.04
  -8   0   0    2.32    0.39
  -9   0   0    0.18    0.20
   0  -1   0    0.04    0.02
   0  -1   0    0.03    0.02
   0   1   0    0.04    0.02
   0   1   0    0.07    0.02
  -1  -1   0   24.78    0.61
   1  -1   0   25.31    0.63
   1  -1   0   24.65    0.62
  -1  -1   0   23.77    0.60
  -1   1   0   24.69    0.62
   1   1   0   23.62    0.59
   2  -1   0    0.75    0.06
  -2   1   0    0.82    0.05
   2   1   0    0.74    0.05
   3  -1   0    1.78    0.10
   3  -1   0    1.76    0.10
   3   1   0    1.73    0.08
   4  -1   0    2.93    0.13
   4  -1   0    2.80    0.13
  -4   1   0    2.93    0.12
   4   1   0    2.68    0.12
  -5  -1   0    1.78    0.09
   5  -1   0    2.06    0.12
   5  -1   0    1.80    0.12
  -5   1   0    1.78    0.11
   5   1   0    1.78    0.10
   6  -1   0    7.13    0.26
   6  -1   0    7.03    0.26
  -6  -1   0    6.92    0.24
  -6   1   0    7.69    0.26
   6   1   0    6.68    0.24
   6   1   0    6.31    0.23
   7  -1   0    0.65    0.09
   7  -1   0    0.77    0.09
  -7   1   0    0.76    0.24
   7   1   0    0.71    0.07
   8  -1   0    1.01    0.10
  -8   1   0    0.90    0.26
  -9  -1   0    0.15    0.20
  -9   1   0    0.34    0.24
   0  -2   0    9.22    0.33
   0  -2   0    9.33    0.28
   0   2   0    9.48    0.28
   0   2   0    9.08    0.33
  -1  -2   0    7.63    0.24
   1  -2   0    7.31    0.25
   1  -2   0    7.09    0.24
   1   2   0    8.46    0.24
  -1   2   0    7.92    0.33
   1   2   0    7.57    0.23
  -1   2   0    7.41    0.24
  -2  -2   0   42.12    1.07
   2  -2   0   42.46    1.10
  -2  -2   0   41.61    1.07
   2  -2   0   43.11    1.10
  -2   2   0   43.46    1.09
   3  -2   0    5.60    0.21
  -3  -2   0    5.49    0.16
  -3  -2   0    5.56    0.16
  -3   2   0    5.64    0.20
   3   2   0    5.59    0.19
   4  -2   0    2.99    0.15
   4  -2   0    3.07    0.15
  -4  -2   0    3.31    0.13
  -4   2   0    3.29    0.15
   4   2   0    2.82    0.13
  -5  -2   0    0.21    0.05
   5  -2   0    0.25    0.07
   5  -2   0    0.20    0.06
   5   2   0    0.24    0.05
  -5   2   0    0.33    0.07
   6  -2   0    3.29    0.18
  -6  -2   0    3.17    0.15
   6  -2   0    2.75    0.17
   6   2   0    3.08    0.15
  -6   2   0    2.38    0.35
  -6   2   0    2.93    0.18
   7  -2   0    0.44    0.09
   7   2   0    0.42    0.06
  -7   2   0    0.48    0.22
   7   2   0    0.35    0.07
   8  -2   0    0.36    0.09
  -8   2   0    0.59    0.26
  -9  -2   0    0.08    0.17
  -9   2   0    0.16    0.21
   0  -3   0   -0.08    0.03
   0  -3   0   -0.03    0.05
   0   3   0   -0.06    0.03
   0   3   0    0.10    0.08
   0   3   0   -0.05    0.04
   1  -3   0    3.98    0.23
   1  -3   0    4.05    0.18
  -1  -3   0    3.80    0.17
   1  -3   0    3.95    0.18
  -1   3   0    3.96    0.18
   1   3   0    3.85    0.16
  -1   3   0    4.16    0.23
   1   3   0    3.76    0.17
   2  -3   0    0.36    0.07
  -2  -3   0    0.42    0.06
   2  -3   0    0.46    0.07
  -2  -3   0    0.50    0.06
   2   3   0    0.30    0.06
  -2   3   0    0.41    0.11
   2   3   0    0.39    0.06
  -3  -3   0   21.24    0.57
  -3  -3   0   20.21    0.57
   3  -3   0   21.43    0.62
   3  -3   0   21.05    0.62
  -3   3   0   21.84    0.61
   4  -3   0    5.17    0.23
   4  -3   0    4.71    0.22
  -4   3   0    4.95    0.20
  -4   3   0    4.71    0.22
   4   3   0    5.08    0.20
   5  -3   0   15.11    0.49
  -5   3   0   14.96    0.80
   5   3   0   14.82    0.45
  -5   3   0   15.23    0.48
   6  -3   0    0.78    0.12
   6  -3   0    0.97    0.12
  -6   3   0    0.76    0.22
   6   3   0    0.99    0.10
  -6   3   0    1.42    0.15
   7  -3   0    0.94    0.13
   7   3   0    1.19    0.11
  -7   3   0    1.17    0.28
   8  -3   0    0.20    0.09
  -8   3   0    0.37    0.22
  -9  -3   0    0.40    0.20
  -9   3   0    0.27    0.23
   0  -4   0    5.74    0.27
   0  -4   0    5.39    0.24
   0   4   0    5.73    0.24
   0   4   0    7.10    0.31
   0   4   0    5.15    0.23
   1  -4   0    3.41    0.23
   1  -4   0    3.66    0.19
   1  -4   0    3.49    0.19
  -1  -4   0    3.19    0.17
  -1   4   0    3.69    0.19
   1   4   0    3.36    0.18
  -1   4   0    4.14    0.25
   1   4   0    3.79    0.18
   2  -4   0    0.26    0.07
  -2  -4   0    0.21    0.06
  -2  -4   0    0.17    0.06
   2  -4   0    0.29    0.08
   2   4   0    0.15    0.06
  -2   4   0    0.13    0.11
  -2   4   0    0.33    0.07
   2   4   0    0.21    0.07
  -3  -4   0    1.43    0.11
   3  -4   0    1.27    0.13
   3  -4   0    1.37    0.14
  -3  -4   0    1.35    0.11
  -3   4   0    1.25    0.13
   3   4   0    1.25    0.08
   3   4   0    1.30    0.12
  -3   4   0    0.77    0.18
  -4  -4   0    9.89    0.31
   4  -4   0    9.92    0.38
  -4  -4   0   10.21    0.32
   4  -4   0    9.71    0.38
  -4   4   0    9.95    0.58
  -4   4   0   10.58    0.38
   5  -4   0   14.75    0.50
   5  -4   0   13.76    0.49
  -5   4   0   15.22    0.49
  -5   4   0   14.35    0.79
   5   4   0   13.15    0.45
   6  -4   0    1.24    0.15
   6  -4   0    1.53    0.16
  -6   4   0    1.44    0.17
   6   4   0    1.28    0.13
  -6   4   0    1.03    0.25
   7  -4   0    5.51    0.29
  -7   4   0    3.91    0.49
   8  -4   0    0.31    0.11
  -8   4   0    0.22    0.22
   9  -4   0    0.01    0.09
  -9  -4   0    0.22    0.15
  -9   4   0    0.04    0.22
   0  -5   0    0.01    0.06
   0  -5   0    0.01    0.05
   0  -5   0    0.00    0.05
   0   5   0    0.01    0.05
   0   5   0   -0.02    0.05
   0   5   0    0.08    0.11
   1  -5   0    8.68    0.35
   1  -5   0    9.23    0.42
  -1  -5   0    8.31    0.34
  -1  -5   0    8.54    0.40
   1  -5   0    8.81    0.35
  -1  -5   0    9.16    0.35
  -1   5   0    9.10    0.43
  -1   5   0    8.94    0.35
   1   5   0    9.16    0.35
  -1   5   0    9.01    0.35
   2  -5   0    0.24    0.08
   2  -5   0    0.26    0.08
  -2  -5   0    0.20    0.06
  -2  -5   0    0.37    0.08
  -2   5   0    0.31    0.08
  -2   5   0    0.38    0.12
   2   5   0    0.33    0.08
  -2   5   0    0.41    0.09
   3  -5   0    8.57    0.35
  -3  -5   0    7.86    0.31
   3  -5   0    8.46    0.34
   3   5   0    7.80    0.32
  -3   5   0    7.56    0.47
  -3   5   0    8.44    0.34
   3   5   0    7.78    0.28
   4  -5   0    3.48    0.23
  -4  -5   0    3.34    0.18
   4  -5   0    3.91    0.23
  -4   5   0    4.00    0.23
  -4   5   0    3.53    0.38
   4   5   0    3.99    0.21
   5  -5   0    0.33    0.10
  -5  -5   0    0.40    0.06
   5  -5   0    0.49    0.11
  -5   5   0    0.53    0.20
  -5   5   0    0.41    0.11
   6  -5   0    0.03    0.09
   6  -5   0    0.27    0.10
  -6   5   0    0.08    0.18
   6   5   0    0.20    0.08
   7  -5   0    1.95    0.20
  -7   5   0    1.33    0.32
   8  -5   0    0.22    0.11
  -8   5   0    0.33    0.24
  -9  -5   0    0.39    0.17
   9  -5   0   -0.02    0.10
   0  -6   0   31.22    0.96
   0  -6   0   34.28    0.97
   0  -6   0   32.86    1.14
   0   6   0   33.45    0.97
   0   6   0   33.53    1.17
  -1  -6   0    0.66    0.13
  -1  -6   0    0.55    0.10
  -1  -6   0    0.59    0.11
   1  -6   0    0.51    0.12
   1  -6   0    0.43    0.10
   1  -6   0    0.46    0.10
   1   6   0    0.53    0.10
  -1   6   0    0.68    0.15
  -1   6   0    0.43    0.10
  -2  -6   0    7.02    0.31
   2  -6   0    7.60    0.35
   2  -6   0    7.42    0.34
   2   6   0    7.91    0.34
  -2   6   0    7.71    0.44
   3  -6   0    0.90    0.14
  -3  -6   0    0.71    0.11
   3  -6   0    0.85    0.13
  -3   6   0    0.92    0.19
   4  -6   0    3.73    0.25
   4  -6   0    3.97    0.25
  -4  -6   0    3.24    0.20
   4   6   0    3.82    0.15
   4   6   0    3.55    0.14
   4   6   0    3.74    0.23
  -4   6   0    4.01    0.38
  -5  -6   0    0.72    0.10
   5  -6   0    0.92    0.15
   5  -6   0    1.07    0.16
  -5   6   0    0.88    0.24
   5   6   0    1.09    0.14
   6  -6   0    0.13    0.09
  -6   6   0   -0.05    0.16
   7  -6   0   -0.04    0.09
  -7   6   0    0.15    0.23
   8  -6   0    0.07    0.11
  -8   6   0   -0.14    0.19
   9  -6   0    0.31    0.14
  -9  -6   0    0.64    0.21
   0  -7   0   -0.03    0.07
   0  -7   0   -0.02    0.06
   0   7   0   -0.04    0.13
   0   7   0    0.01    0.06
   1  -7   0    0.16    0.09
   1  -7   0    0.21    0.09
   1  -7   0    0.42    0.11
  -1   7   0    0.34    0.15
   2  -7   0   20.55    0.70
   2  -7   0   21.29    0.71
  -2  -7   0   20.22    0.68
   2   7   0   21.56    0.70
  -2   7   0   19.68    0.88
   3  -7   0    4.25    0.27
  -3  -7   0    3.42    0.22
   3  -7   0    3.62    0.25
   3   7   0    3.77    0.24
  -3   7   0    4.22    0.38
   4  -7   0    0.05    0.09
  -4  -7   0    0.01    0.06
   4  -7   0   -0.05    0.07
   4   7   0    0.09    0.08
  -4   7   0    0.09    0.15
   5  -7   0    0.35    0.12
   5  -7   0    0.36    0.12
  -5  -7   0    0.16    0.07
   5   7   0    0.32    0.11
  -5   7   0    0.09    0.18
   6  -7   0    1.55    0.20
  -6   7   0    1.15    0.31
   7  -7   0    0.08    0.11
  -7   7   0    0.00    0.20
   8  -7   0    0.12    0.12
  -8   7   0    0.21    0.28
   9  -7   0    0.00    0.12
   0  -8   0   16.80    0.67
   0  -8   0   15.86    0.60
  -1  -8   0    8.07    0.41
   1  -8   0    8.46    0.44
   1  -8   0    8.11    0.40
  -1  -8   0    8.13    0.39
  -1   8   0    8.69    0.51
   1   8   0    7.78    0.38
   2  -8   0    2.23    0.24
  -2  -8   0    2.00    0.21
  -2  -8   0    1.76    0.22
   2   8   0    1.95    0.21
  -2   8   0    2.07    0.27
   3  -8   0   13.28    0.56
  -3  -8   0   13.16    0.52
   3  -8   0   14.53    0.58
   3   8   0   13.76    0.55
  -3   8   0   14.69    0.76
  -4  -8   0    8.75    0.39
   4  -8   0    9.43    0.46
   4  -8   0    9.39    0.45
  -4   8   0    9.38    0.63
   4   8   0    8.22    0.41
  -5  -8   0    0.48    0.11
   5  -8   0    0.63    0.15
  -5   8   0    0.55    0.24
   6  -8   0    0.36    0.13
  -6   8   0    0.27    0.22
   7  -8   0    0.06    0.11
  -7   8   0   -0.01    0.22
   8  -8   0    0.87    0.19
  -8   8   0    0.79    0.34
   9  -8   0    0.31    0.16
   0  -9   0   -0.16    0.07
   0  -9   0    0.02    0.08
   1  -9   0    0.17    0.10
  -1  -9   0    0.10    0.09
  -1  -9   0    0.10    0.10
   1  -9   0    0.13    0.10
  -1   9   0    0.37    0.18
  -2  -9   0   -0.05    0.08
  -2  -9   0    0.17    0.14
   2  -9   0    0.08    0.09
  -2   9   0   -0.02    0.16
  -3  -9   0    1.42    0.19
   3  -9   0    1.64    0.22
  -3   9   0    1.52    0.28
   3   9   0    1.19    0.19
   4  -9   0    0.40    0.14
  -4  -9   0    0.59    0.14
  -4   9   0    0.48    0.23
   4   9   0    0.53    0.14
   5  -9   0    0.22    0.12
  -5   9   0    0.11    0.20
   6  -9   0    0.00    0.11
  -6   9   0   -0.10    0.17
   7  -9   0    0.59    0.17
  -7   9   0    0.67    0.32
   8  -9   0    0.23    0.15
   0 -10   0    1.47    0.21
   0 -10   0    1.48    0.20
  -1 -10   0    3.38    0.30
  -1 -10   0    2.73    0.24
   1 -10   0    2.93    0.29
  -1  10   0    2.66    0.35
  -2 -10   0    2.08    0.23
   2 -10   0    2.29    0.27
  -2 -10   0    2.47    0.27
  -2  10   0    1.80    0.31
  -3 -10   0    1.70    0.28
  -3 -10   0    1.96    0.24
   3 -10   0    1.52    0.22
  -3  10   0    1.75    0.34
   4 -10   0   -0.05    0.09
  -4 -10   0   -0.04    0.09
  -4  10   0    0.35    0.23
   5 -10   0    1.12    0.21
  -5  10   0    1.10    0.33
   6 -10   0   -0.03    0.11
  -6  10   0    0.03    0.22
   7 -10   0   -0.01    0.14
  -7  10   0   -0.12    0.23
   8 -10   0    0.19    0.15
   0 -11   0   -0.04    0.11
   0 -11   0    0.04    0.09
   1 -11   0    4.57    0.34
  -1 -11   0    4.78    0.34
  -1 -11   0    4.66    0.32
  -1  11   0    4.40    0.45
  -2 -11   0    0.52    0.16
   2 -11   0    0.38    0.16
  -2 -11   0    0.41    0.15
  -2  11   0    0.45    0.27
   3 -11   0    3.98    0.37
  -3 -11   0    3.81    0.34
  -3  11   0    3.56    0.45
   4 -11   0    0.03    0.11
  -4 -11   0   -0.01    0.10
  -4  11   0   -0.15    0.23
   5 -11   0    0.01    0.12
  -5  11   0    0.00    0.23
   6 -11   0    0.04    0.13
  -6  11   0   -0.22    0.23
   7 -11   0    0.02    0.15
  -7  11   0   -0.23    0.28
   0 -12   0    0.96    0.17
   0 -12   0    0.79    0.18
   1 -12   0    0.75    0.19
  -1 -12   0    0.77    0.16
  -1 -12   0    0.67    0.19
  -1  12   0    0.88    0.30
   2 -12   0    0.07    0.11
  -2 -12   0   -0.11    0.11
  -2  12   0    0.01    0.25
   3 -12   0    5.33    0.40
  -3 -12   0    5.04    0.38
  -3  12   0    4.22    0.53
   4 -12   0    5.29    0.40
  -4  12   0    5.00    0.59
   5 -12   0    1.12    0.24
  -5  12   0    1.43    0.40
   6 -12   0   -0.04    0.11
  -6  12   0   -0.02    0.28
   7 -12   0    0.33    0.18
   0 -13   0   -0.02    0.12
   1 -13   0    0.48    0.17
  -1 -13   0    0.24    0.16
   2 -13   0    0.84    0.20
  -2 -13   0    1.00    0.22
  -2  13   0    1.10    0.36
  -3 -13   0    0.24    0.15
   3 -13   0    0.53    0.17
  -3  13   0   -0.06    0.28
   4 -13   0    0.10    0.14
  -4  13   0   -0.13    0.27
   5 -13   0    0.60    0.19
  -5  13   0    0.33    0.35
   6 -13   0    0.09    0.15
  -6  13   0   -0.47    0.31
   0 -14   0    2.01    0.30
  -1 -14   0   -0.10    0.12
   1 -14   0   -0.06    0.11
   2 -14   0    1.05    0.24
  -2 -14   0    1.21    0.24
  -2  14   0    0.68    0.35
   3 -14   0    0.28    0.17
  -3  14   0   -0.21    0.30
   4 -14   0    0.23    0.17
  -4  14   0   -0.17    0.32
   5 -14   0    0.46    0.19
  -5  14   0   -0.04    0.35
   6 -14   0    0.17    0.18
  -6  14   0   -0.75    0.34
   0 -15   0   -0.23    0.12
  -1 -15   0    1.36    0.28
   1 -15   0    1.36    0.28
  -2 -15   0    0.07    0.15
   2 -15   0    0.05    0.16
   3 -15   0    0.32    0.19
  -3  15   0   -0.47    0.34
   4 -15   0    0.74    0.23
  -4  15   0   -0.40    0.37
   5 -15   0   -0.01    0.14
  -5  15   0    0.21    0.39
   0 -16   0   -0.16    0.11
  -1 -16   0    0.02    0.14
   1 -16   0    0.16    0.16
   2 -16   0    0.02    0.15
   3 -16   0    0.37    0.21
   4 -16   0    1.53    0.33
   0 -17   0    0.07    0.15
  -1 -17   0    0.61    0.23
   1 -17   0    0.41    0.22
   2 -17   0   -0.01    0.16
   3 -17   0   -0.10    0.16
  -9   0   1   -0.01    0.18
   8   0  -1   -0.04    0.06
   7   0  -1   -0.01    0.05
   7   0  -1    0.04    0.06
   6   0  -1   -0.08    0.05
   6   0  -1   -0.01    0.05
  -6   0   1    0.06    0.06
  -5   0   1    0.02    0.05
   5   0  -1   -0.09    0.05
   5   0  -1   -0.04    0.04
   4   0  -1    0.01    0.04
  -4   0   1    0.05    0.04
   4   0  -1    0.05    0.04
  -3   0   1    0.08    0.04
   3   0  -1    0.03    0.03
  -3   0   1   -0.01    0.02
  -2   0   1    0.02    0.03
  -2   0   1    0.01    0.03
   2   0  -1   -0.01    0.01
  -1   0   1   -1.08    0.04
  -1   0   1   -0.98    0.04
   1   0  -1   -1.13    0.03
   1   0  -1   -1.06    0.04
   0   0   1   -0.05    0.01
   0   0  -1   -0.06    0.01
   0   0   1   -0.03    0.01
   0   0  -1   -0.05    0.01
  -1   0  -1    0.06    0.05
  -6   0  -1   -0.02    0.13
  -7   0  -1    0.06    0.15
  -8   0  -1    0.20    0.19
  -9   0  -1    0.13    0.20
  -9  -1   1    0.31    0.18
  -9   1   1    0.22    0.21
   8  -1  -1    0.10    0.07
   8   1  -1    0.05    0.06
  -8   1   1   -0.04    0.14
   7  -1  -1    0.12    0.07
   7  -1  -1    0.10    0.07
   7   1  -1    0.05    0.05
   7   1  -1    0.03    0.06
  -6  -1   1    1.08    0.11
   6  -1  -1    0.97    0.11
   6  -1  -1    1.06    0.12
  -6   1   1    1.03    0.12
   6   1  -1    1.07    0.10
   6   1  -1    1.02    0.11
   5  -1  -1    1.26    0.12
  -5  -1   1    0.96    0.09
   5  -1  -1    0.91    0.10
   5   1  -1    0.84    0.09
  -5   1   1    0.93    0.10
   4  -1  -1   -0.02    0.04
  -4  -1   1   -0.02    0.04
   4  -1  -1    0.04    0.04
   4   1  -1    0.02    0.03
  -4   1   1    0.02    0.04
  -3  -1   1    6.92    0.21
   3  -1  -1    6.97    0.24
  -3  -1   1    6.66    0.20
  -3   1   1    7.04    0.22
  -3   1   1    6.50    0.22
   3   1  -1    6.66    0.22
  -2  -1   1   12.84    0.35
  -2  -1   1   12.64    0.35
   2  -1  -1   12.94    0.37
   2  -1  -1   12.84    0.37
  -2   1   1   13.20    0.37
  -2   1   1   13.03    0.36
   1  -1  -1    5.84    0.18
   1  -1  -1    5.89    0.19
  -1  -1   1    5.72    0.18
   1  -1  -1    5.79    0.19
   1   1  -1    5.82    0.18
  -1   1   1    5.65    0.19
  -1   1   1    6.18    0.19
   1   1  -1    6.18    0.18
  -1   1   1    5.97    0.19
   0  -1  -1    1.45    0.07
   0  -1  -1    1.59    0.07
   0  -1   1    1.40    0.07
   0  -1   1    1.59    0.11
   0  -1  -1    1.57    0.07
   0   1   1    1.46    0.07
   0   1   1    1.56    0.07
   0   1  -1    1.53    0.07
   0   1   1    1.58    0.07
   1  -1   1   51.10    1.23
   1  -1   1   50.03    1.59
  -1  -1  -1   49.50    1.18
  -1  -1  -1   49.12    1.21
  -1  -1  -1   49.63    1.21
  -1   1  -1   49.91    1.22
   1   1   1   48.64    1.22
  -1   1  -1   48.46    1.59
   2  -1   1   20.43    0.54
   2   1   1   20.72    0.52
  -2   1  -1   20.73    0.78
  -2   1  -1   21.20    0.52
   2   1   1   19.88    0.51
   3  -1   1    6.93    0.21
   3  -1   1    6.99    0.22
  -3   1  -1    6.95    0.40
   4  -1   1    1.37    0.08
   4  -1   1    1.18    0.08
   5  -1   1    0.02    0.04
   5  -1   1   -0.01    0.03
  -5   1  -1   -0.07    0.10
   6  -1   1    0.80    0.08
   6  -1   1    0.84    0.08
  -6   1  -1    0.65    0.21
  -6   1  -1    0.79    0.09
  -7  -1  -1    0.70    0.22
   7  -1   1    1.23    0.09
  -7   1  -1    0.99    0.26
  -8  -1  -1    0.94    0.27
  -8   1  -1    0.85    0.27
  -9  -1  -1    0.31    0.24
  -9   1  -1    0.35    0.25
  -9   2   1    0.23    0.20
   8  -2  -1    1.85    0.17
  -8   2   1    1.60    0.34
   8   2  -1    1.62    0.13
   7  -2  -1    1.65    0.16
   7   2  -1    1.34    0.12
   7   2  -1    1.29    0.13
   6  -2  -1    1.11    0.13
  -6  -2   1    1.24    0.12
   6  -2  -1    1.33    0.14
   6   2  -1    1.38    0.12
  -6   2   1    1.44    0.15
   5  -2  -1   11.35    0.40
  -5  -2   1   11.99    0.36
   5  -2  -1   10.84    0.39
   5   2  -1   11.48    0.37
  -5   2   1   12.41    0.39
   4  -2  -1    0.10    0.04
   4  -2  -1    0.15    0.06
  -4  -2   1   -0.02    0.04
   4   2  -1   -0.04    0.03
   3  -2  -1    0.68    0.08
  -3  -2   1    1.03    0.08
   3  -2  -1    0.66    0.08
  -3   2   1    0.73    0.08
  -3   2   1    0.79    0.09
   2  -2  -1   48.23    1.23
  -2  -2   1   47.77    1.21
   2  -2  -1   47.88    1.23
  -2   2   1   49.49    1.23
  -2   2   1   48.48    1.20
   2   2  -1   46.72    1.16
  -2   2   1   46.88    1.22
   2   2  -1   47.04    1.16
   2   2  -1   46.98    1.22
   1  -2  -1   25.37    0.66
  -1  -2   1   25.05    0.67
   1  -2  -1   24.81    0.67
   1  -2  -1   25.49    0.68
  -1   2   1   24.77    0.67
  -1   2   1   25.09    0.66
   1   2  -1   25.20    0.67
  -1   2   1   24.82    0.67
   0  -2  -1  198.12    4.93
   0  -2   1  200.16    6.35
   0  -2   1  199.24    5.03
   0  -2  -1  199.43    4.97
   0  -2  -1  204.90    4.92
   0   2   1  195.49    5.01
   0   2   1  196.35    4.97
   0   2   1  199.50    4.85
   0   2  -1  197.94    5.02
   0   2  -1  196.08    6.32
   0   2   1  201.24    6.13
   1  -2   1   54.50    1.70
  -1  -2  -1   53.00    1.31
  -1  -2  -1   52.51    1.31
   1  -2   1   51.53    1.32
  -1  -2  -1   49.66    1.28
   1   2   1   49.76    1.31
   1   2   1   51.70    1.31
  -1   2  -1   54.19    1.70
  -1   2  -1   53.36    1.32
   1   2   1   51.88    1.27
  -2  -2  -1    2.73    0.10
   2  -2   1    2.18    0.12
  -2   2  -1    2.31    0.21
  -2   2  -1    2.42    0.12
   3  -2   1   24.56    0.67
  -3  -2  -1   24.60    0.61
  -3   2  -1   24.48    0.98
  -3   2  -1   25.86    0.65
   3   2   1   23.98    0.64
   4  -2   1    4.19    0.17
   4  -2   1    3.90    0.17
  -4   2  -1    4.77    0.37
   4   2   1    3.78    0.14
   5  -2   1    0.40    0.07
   5  -2   1    0.47    0.07
   5   2   1    0.44    0.05
  -5   2  -1    0.43    0.16
   6  -2   1    1.84    0.14
   6  -2   1    2.04    0.14
  -6   2  -1    1.86    0.32
  -6   2  -1    2.34    0.15
   7  -2   1    2.02    0.15
   7  -2   1    2.34    0.15
  -7   2  -1    1.97    0.35
  -8  -2  -1    0.19    0.18
   8  -2   1    0.18    0.07
  -8   2  -1    0.23    0.21
  -9  -2  -1    0.23    0.20
  -9   2  -1    0.46    0.26
   9  -3  -1    0.19    0.09
  -9   3   1    0.10    0.20
   8  -3  -1    0.27    0.11
   8   3  -1    0.27    0.08
  -8   3   1    0.46    0.24
   7  -3  -1   -0.02    0.07
  -7   3   1    0.05    0.16
   6  -3  -1    0.85    0.13
  -6   3   1    0.93    0.13
   6   3  -1    0.82    0.10
   5  -3  -1   10.98    0.41
   5  -3  -1   12.01    0.42
   5   3  -1   11.10    0.38
  -5   3   1   11.43    0.40
   4  -3  -1    1.94    0.16
  -4  -3   1    2.05    0.11
  -4  -3   1    2.00    0.11
   4  -3  -1    1.91    0.15
  -4   3   1    2.23    0.15
  -4   3   1    2.18    0.14
   3  -3  -1   15.07    0.47
   3  -3  -1   14.63    0.47
  -3  -3   1   14.04    0.43
  -3   3   1   15.16    0.46
   3   3  -1   14.40    0.45
  -3   3   1   15.22    0.46
   3   3  -1   14.69    0.38
  -2  -3   1   17.67    0.52
   2  -3  -1   17.99    0.54
   2  -3  -1   18.26    0.54
   2   3  -1   18.14    0.53
  -2   3   1   18.19    0.53
  -2   3   1   18.23    0.54
   2   3  -1   17.56    0.49
  -2   3   1   18.26    0.54
   1  -3  -1    7.83    0.28
   1  -3  -1    8.03    0.29
  -1  -3   1    7.88    0.28
  -1   3   1    8.18    0.29
  -1   3   1    8.11    0.28
   1   3  -1    7.41    0.27
  -1   3   1    8.14    0.28
   0  -3  -1  167.33    4.10
   0  -3  -1  167.23    4.10
   0  -3   1  167.53    5.26
   0  -3  -1  169.14    5.21
   0  -3  -1  170.10    4.02
   0   3  -1  160.81    5.17
   0   3   1  166.20    4.10
   0   3   1  167.11    4.10
   0   3   1  162.25    5.13
   0   3   1  173.43    4.02
   0   3  -1  167.19    4.10
  -1  -3  -1    0.63    0.08
   1  -3   1    0.56    0.07
  -1  -3  -1    0.51    0.07
   1  -3   1    0.46    0.10
  -1  -3  -1    0.63    0.07
   1   3   1    0.54    0.07
   1   3   1    0.67    0.08
   1   3   1    0.67    0.07
  -1   3  -1    0.62    0.12
  -1   3  -1    0.91    0.09
  -2  -3  -1    0.63    0.07
  -2  -3  -1    0.72    0.07
   2  -3   1    0.75    0.09
  -2  -3  -1    0.79    0.08
  -2   3  -1    0.76    0.15
   2   3   1    0.75    0.08
   2   3   1    0.69    0.06
  -2   3  -1    0.89    0.09
   3  -3   1    3.75    0.19
  -3  -3  -1    3.74    0.14
  -3  -3  -1    3.99    0.15
  -3  -3  -1    4.05    0.16
   3  -3   1    3.82    0.18
  -3   3  -1    4.03    0.33
  -3   3  -1    3.93    0.18
   4  -3   1    2.95    0.17
  -4  -3  -1    3.15    0.14
   4  -3   1    3.74    0.19
   4   3   1    3.48    0.15
  -4   3  -1    2.91    0.32
  -4   3  -1    3.62    0.16
   5  -3   1    0.33    0.08
   5  -3   1    0.38    0.08
  -5   3  -1    0.18    0.15
   5   3   1    0.44    0.06
   6  -3   1    2.16    0.16
   6  -3   1    2.85    0.17
   6   3   1    1.96    0.12
  -6   3  -1    1.79    0.31
  -6   3  -1    2.18    0.18
   7  -3   1    1.50    0.15
  -7   3  -1    1.08    0.27
   8  -3   1    0.77    0.11
  -8  -3  -1    0.95    0.26
  -8   3  -1    0.73    0.28
  -9  -3  -1    0.18    0.18
  -9   3  -1   -0.03    0.21
   9  -4  -1    0.20    0.11
  -9   4   1    0.19    0.22
   8  -4  -1    0.21    0.11
  -8   4   1    0.08    0.19
   7  -4  -1   -0.04    0.08
  -7   4   1    0.31    0.20
   6  -4  -1    1.38    0.16
   6  -4  -1    1.24    0.16
  -6   4   1    1.30    0.16
  -6   4   1    1.08    0.25
   6   4  -1    1.30    0.13
  -5  -4   1    0.85    0.07
   5  -4  -1    0.90    0.13
  -5  -4   1    1.01    0.08
   5  -4  -1    0.79    0.13
  -5   4   1    1.04    0.14
  -5   4   1    0.80    0.21
   4  -4  -1    7.15    0.31
  -4  -4   1    7.22    0.27
   4  -4  -1    7.75    0.32
  -4  -4   1    7.43    0.27
  -4   4   1    7.42    0.31
   4   4  -1    6.92    0.29
   3  -4  -1    1.26    0.13
  -3  -4   1    0.87    0.10
   3  -4  -1    0.99    0.12
   3   4  -1    1.24    0.12
  -3   4   1    1.26    0.13
   3   4  -1    1.26    0.10
   3   4  -1    1.00    0.09
  -3   4   1    1.22    0.13
   2  -4  -1   17.29    0.54
  -2  -4   1   16.96    0.52
   2  -4  -1   17.33    0.55
  -2   4   1   17.44    0.54
   2   4  -1   17.43    0.53
   2   4  -1   17.30    0.50
  -2   4   1   17.20    0.53
   1  -4  -1    0.18    0.06
  -1  -4   1    0.32    0.07
   1  -4  -1    0.30    0.07
  -1   4   1    0.26    0.09
  -1   4   1    0.25    0.07
   1   4  -1    0.43    0.07
  -1   4   1    0.45    0.08
   0  -4   1    0.23    0.09
   0  -4  -1    0.05    0.05
   0  -4  -1    0.19    0.05
   0  -4   1    0.09    0.05
   0  -4  -1    0.06    0.06
   0  -4  -1    0.02    0.05
   0   4  -1   -0.02    0.05
   0   4   1    0.02    0.04
   0   4  -1    0.09    0.12
   0   4   1    0.18    0.07
   0   4   1    0.06    0.05
  -1  -4  -1    9.00    0.32
   1  -4   1    9.19    0.33
  -1  -4  -1    9.02    0.32
  -1  -4  -1    8.79    0.31
   1  -4   1    9.66    0.42
  -1   4  -1    8.74    0.42
   1   4   1    8.78    0.32
  -1   4  -1    8.98    0.32
   1   4   1    8.49    0.30
  -2  -4  -1   18.78    0.56
   2  -4   1   20.45    0.60
  -2  -4  -1   18.91    0.56
  -2  -4  -1   20.11    0.57
   2   4   1   18.84    0.57
   2   4   1   18.72    0.54
  -2   4  -1   20.13    0.59
  -2   4  -1   20.49    0.81
  -3  -4  -1    1.30    0.12
   3  -4   1    1.24    0.13
  -3  -4  -1    1.78    0.12
   3  -4   1    1.12    0.12
  -3   4  -1    1.09    0.20
  -3   4  -1    1.43    0.13
   3   4   1    1.37    0.12
   4  -4   1    0.12    0.07
  -4  -4  -1    0.11    0.04
   4  -4   1    0.09    0.06
  -4  -4  -1    0.09    0.04
  -4   4  -1    0.02    0.12
   4   4   1    0.10    0.05
   5  -4   1    0.57    0.10
   5  -4   1    0.52    0.10
   5   4   1    0.70    0.09
  -5   4  -1    0.32    0.17
   6  -4   1    0.55    0.11
   6  -4   1    0.00    0.04
   6   4   1    0.21    0.07
  -6   4  -1    0.30    0.18
   7  -4   1    2.27    0.20
  -7   4  -1    1.90    0.36
  -8  -4  -1    0.47    0.20
   8  -4   1    0.79    0.12
  -8   4  -1    0.39    0.24
  -9  -4  -1    0.12    0.16
   9  -5  -1    0.16    0.12
   8  -5  -1    0.07    0.10
  -8   5   1    0.14    0.20
   7  -5  -1    0.25    0.11
  -7   5   1    0.64    0.26
   6  -5  -1    1.09    0.16
   6  -5  -1    1.36    0.17
  -6   5   1    1.35    0.29
   6   5  -1    1.11    0.14
   5  -5  -1    2.84    0.21
  -5  -5   1    2.90    0.15
   5  -5  -1    2.66    0.21
  -5   5   1    3.56    0.23
  -5   5   1    2.29    0.33
   5   5  -1    2.97    0.20
   4  -5  -1    1.42    0.16
  -4  -5   1    1.23    0.12
   4  -5  -1    1.54    0.17
   4   5  -1    1.42    0.15
  -4   5   1    0.78    0.19
  -4   5   1    1.22    0.15
   3  -5  -1    0.57    0.11
  -3  -5   1    0.65    0.10
   3  -5  -1    0.62    0.11
  -3   5   1    0.78    0.12
  -3   5   1    0.38    0.14
   3   5  -1    0.75    0.11
   2  -5  -1    0.13    0.07
   2  -5  -1    0.36    0.08
  -2  -5   1    0.32    0.08
  -2   5   1    0.42    0.10
   2   5  -1    0.45    0.09
  -2   5   1    0.34    0.09
  -1  -5   1    0.37    0.08
   1  -5  -1    0.18    0.07
  -1   5   1    0.21    0.07
   0  -5  -1    9.87    0.38
   0  -5  -1    9.55    0.36
   0  -5   1    9.10    0.35
   0  -5  -1    9.14    0.36
   0  -5   1    9.27    0.44
   0   5   1    9.86    0.40
   0   5  -1    8.92    0.35
   0   5   1    9.69    0.36
   0   5  -1    9.33    0.46
  -1  -5  -1   43.70    1.19
  -1  -5  -1   43.47    1.40
  -1  -5  -1   42.20    1.19
   1  -5   1   43.96    1.50
   1  -5   1   44.90    1.21
   1   5   1   44.51    1.20
  -1   5  -1   43.59    1.52
  -1   5  -1   44.22    1.20
  -2  -5  -1    9.22    0.35
  -2  -5  -1    8.50    0.33
   2  -5   1    9.06    0.36
  -2  -5  -1    9.76    0.34
  -2   5  -1    9.25    0.36
  -2   5  -1    9.39    0.49
   2   5   1    8.86    0.34
  -3  -5  -1    0.21    0.06
  -3  -5  -1    0.35    0.07
   3  -5   1    0.42    0.09
   3  -5   1    0.19    0.08
   3   5   1    0.24    0.07
   3   5   1    0.30    0.06
  -3   5  -1    0.33    0.14
   4  -5   1    0.81    0.12
  -4  -5  -1    0.79    0.09
   4  -5   1    0.90    0.13
  -4   5  -1    0.87    0.21
   4   5   1    0.79    0.11
   5  -5   1   -0.03    0.07
   5  -5   1    0.11    0.08
   5   5   1    0.00    0.05
  -5   5  -1    0.00    0.14
  -5   5  -1    0.14    0.09
   6  -5   1    1.33    0.16
   6  -5   1    1.23    0.16
  -6   5  -1    0.97    0.27
   6   5   1    1.05    0.12
   7  -5   1    0.39    0.12
  -7   5  -1    0.43    0.24
  -8  -5  -1    0.21    0.15
   8  -5   1    0.11    0.09
  -8   5  -1   -0.03    0.21
   9  -5   1    0.18    0.11
  -9  -5  -1    0.32    0.21
   9  -6  -1    0.01    0.12
   8  -6  -1    0.04    0.10
  -8   6   1    0.00    0.21
   7  -6  -1   -0.15    0.09
  -7   6   1    0.08    0.20
   6  -6  -1    0.82    0.15
  -6   6   1    0.52    0.22
   5  -6  -1    0.22    0.09
   5  -6  -1   -0.01    0.08
  -5  -6   1    0.04    0.06
  -5   6   1    0.21    0.16
   5   6  -1    0.12    0.08
   4  -6  -1    5.77    0.31
   4  -6  -1    5.31    0.30
  -4  -6   1    5.35    0.26
   4   6  -1    5.32    0.21
  -4   6   1    5.97    0.45
   4   6  -1    6.21    0.29
  -3  -6   1    4.26    0.23
   3  -6  -1    4.68    0.27
   3  -6  -1    4.75    0.27
   3   6  -1    4.56    0.25
  -3   6   1    4.50    0.37
  -2  -6   1   16.07    0.55
   2  -6  -1   16.87    0.57
   2  -6  -1   15.63    0.57
   2   6  -1   16.51    0.56
  -2   6   1   16.33    0.71
   1  -6  -1   28.90    0.87
   1  -6  -1   28.13    0.87
  -1  -6   1   29.55    1.05
  -1  -6   1   27.99    0.85
  -1   6   1   29.47    0.87
  -1   6   1   28.25    1.04
   1   6  -1   27.93    0.86
   0  -6   1    0.51    0.10
   0  -6  -1    0.66    0.10
   0  -6  -1    0.77    0.12
   0  -6   1    0.81    0.14
   0  -6  -1    0.61    0.11
   0   6   1    0.71    0.11
   0   6   1    0.76    0.13
   0   6  -1    0.53    0.11
   0   6  -1    0.79    0.17
   1  -6   1    0.45    0.10
  -1  -6  -1    0.41    0.09
  -1  -6  -1    0.42    0.09
   1  -6   1    0.32    0.11
  -1  -6  -1    0.55    0.10
   1   6   1    0.44    0.10
  -1   6  -1    0.55    0.10
  -1   6  -1    0.52    0.15
  -2  -6  -1    8.65    0.35
   2  -6   1    9.19    0.38
   2  -6   1    9.09    0.49
   2   6   1    8.82    0.36
  -2   6  -1    8.84    0.51
   3  -6   1    0.05    0.06
  -3  -6  -1    0.05    0.06
   3  -6   1   -0.05    0.06
  -3   6  -1    0.29    0.15
   3   6   1    0.16    0.07
   4  -6   1    1.66    0.19
   4  -6   1    1.50    0.18
  -4  -6  -1    1.56    0.14
  -4   6  -1    1.42    0.27
   4   6   1    1.72    0.17
  -5  -6  -1    3.35    0.16
   5  -6   1    3.66    0.25
   5  -6   1    3.21    0.23
  -5   6  -1    2.71    0.39
   5   6   1    3.15    0.21
   6  -6   1    0.00    0.08
  -6   6  -1    0.08    0.17
   7  -6   1    1.76    0.21
  -7   6  -1    1.33    0.34
   8  -6   1    0.14    0.11
  -8  -6  -1    0.52    0.19
  -8   6  -1    0.17    0.27
   9  -6   1   -0.08    0.10
  -9  -6  -1    0.34    0.21
   9  -7  -1    0.17    0.15
   8  -7  -1    0.30    0.14
  -8   7   1    0.21    0.24
   7  -7  -1    1.64    0.22
  -7   7   1    1.55    0.36
   6  -7  -1   -0.12    0.08
  -6   7   1    0.00    0.16
   5  -7  -1    2.50    0.25
  -5  -7   1    2.60    0.19
   5  -7  -1    3.14    0.28
   5   7  -1    2.82    0.22
  -5   7   1    2.58    0.36
   4  -7  -1    1.28    0.18
  -4  -7   1    1.29    0.15
   4  -7  -1    1.41    0.18
   4   7  -1    1.57    0.18
  -4   7   1    0.98    0.23
   3  -7  -1    0.22    0.10
   3  -7  -1    0.25    0.09
  -3  -7   1    0.21    0.08
   3   7  -1    0.28    0.10
  -3   7   1    0.13    0.13
   2  -7  -1    0.61    0.12
   2  -7  -1    1.17    0.16
  -2  -7   1    0.75    0.13
   2   7  -1    0.75    0.13
  -2   7   1    1.11    0.19
   1  -7  -1    0.44    0.10
  -1  -7   1    0.57    0.12
  -1  -7   1    0.75    0.16
   1  -7  -1    0.83    0.14
  -1   7   1    0.52    0.14
   1   7  -1    0.67    0.13
   0  -7   1   12.80    0.49
   0  -7   1   12.42    0.57
   0  -7  -1   12.62    0.51
   0  -7  -1   12.29    0.49
   0   7   1   13.29    0.56
   0   7  -1   13.24    0.50
   0   7   1   13.59    0.50
  -1  -7  -1    1.74    0.19
   1  -7   1    1.52    0.20
  -1  -7  -1    1.41    0.14
   1  -7   1    1.40    0.17
   1   7   1    1.87    0.19
  -1   7  -1    1.41    0.23
   2  -7   1    0.71    0.15
   2  -7   1    0.68    0.13
   2  -7   1    0.77    0.14
  -2  -7  -1    0.41    0.10
  -2   7  -1    0.56    0.18
   2   7   1    0.72    0.13
   3  -7   1    0.34    0.11
   3  -7   1    0.22    0.09
  -3  -7  -1    0.29    0.09
  -3   7  -1    0.36    0.17
   3   7   1    0.43    0.10
   4  -7   1   17.27    0.61
  -4  -7  -1   15.86    0.54
   4  -7   1   16.18    0.60
  -4   7  -1   14.87    0.82
   4   7   1   13.81    0.54
   5  -7   1    3.52    0.25
   5  -7   1    3.42    0.26
  -5  -7  -1    3.15    0.19
  -5   7  -1    3.38    0.43
   5   7   1    3.43    0.23
   6  -7   1    0.57    0.14
  -6   7  -1    0.42    0.24
   7  -7   1   -0.02    0.10
  -7   7  -1    0.02    0.20
   8  -7   1    0.44    0.14
  -8  -7  -1    0.61    0.21
  -8   7  -1    0.30    0.27
   9  -7   1    0.31    0.14
   9  -8  -1   -0.10    0.13
   8  -8  -1    0.57    0.17
  -8   8   1    0.64    0.32
   7  -8  -1    0.50    0.16
  -7   8   1    0.52    0.27
   6  -8  -1    0.24    0.12
  -6   8   1    0.09    0.19
   5  -8  -1    0.32    0.14
  -5  -8   1    0.23    0.09
   5  -8  -1    0.20    0.12
  -5   8   1    0.27    0.20
   4  -8  -1   16.03    0.63
   4  -8  -1   15.86    0.63
  -4  -8   1   14.90    0.56
  -4   8   1   16.16    0.86
   4   8  -1   15.34    0.60
   3  -8  -1    7.29    0.39
  -3  -8   1    7.89    0.37
   3   8  -1    7.61    0.38
  -3   8   1    8.01    0.52
  -2  -8   1    8.08    0.50
   2  -8  -1    7.43    0.38
  -2  -8   1    7.60    0.37
  -2   8   1    7.53    0.48
   2   8  -1    8.19    0.39
  -1  -8   1    2.68    0.24
  -1  -8   1    3.15    0.28
   1  -8  -1    3.08    0.24
  -1   8   1    3.24    0.31
   0  -8  -1    6.53    0.34
   0  -8  -1    6.61    0.34
   0  -8   1    6.57    0.39
   0  -8   1    6.76    0.35
   0   8   1    6.85    0.41
   1  -8   1   21.79    0.89
   1  -8   1   20.59    0.73
  -1  -8  -1   21.41    0.73
  -1  -8  -1   21.63    0.76
  -1   8  -1   21.02    0.92
   1   8   1   22.01    0.74
  -2  -8  -1    0.66    0.13
   2  -8   1    0.83    0.17
  -2  -8  -1    1.06    0.15
   2  -8   1    0.79    0.14
   2   8   1    0.83    0.14
  -2   8  -1    0.76    0.21
   3  -8   1    5.99    0.35
   3  -8   1    6.05    0.34
  -3  -8  -1    5.73    0.31
   3   8   1    5.67    0.32
  -3   8  -1    5.44    0.46
  -4  -8  -1    0.66    0.12
   4  -8   1    0.77    0.16
   4  -8   1    0.59    0.14
   4   8   1    0.51    0.14
  -4   8  -1    0.54    0.21
   5  -8   1    1.70    0.22
  -5   8  -1    1.37    0.31
   6  -8   1    0.58    0.15
  -6   8  -1    0.70    0.27
   7  -8   1    0.25    0.13
  -7   8  -1    0.09    0.24
   8  -8   1    0.29    0.14
  -8   8  -1    0.21    0.28
   8  -9  -1    0.06    0.14
   7  -9  -1    0.20    0.15
  -7   9   1   -0.20    0.22
  -6   9   1    0.09    0.20
   5  -9  -1   -0.04    0.09
  -5   9   1   -0.08    0.18
  -4  -9   1    1.31    0.18
   4  -9  -1    1.52    0.22
   4   9  -1    1.09    0.19
  -4   9   1    0.90    0.26
   3  -9  -1   13.44    0.58
  -3  -9   1   13.05    0.54
  -3   9   1   13.13    0.74
   3   9  -1   13.83    0.57
   2  -9  -1   16.70    0.66
  -2  -9   1   16.96    0.65
  -2  -9   1   17.41    0.79
  -2   9   1   17.30    0.82
  -1  -9   1    1.31    0.19
  -1  -9   1    1.33    0.19
   1  -9  -1    1.38    0.20
  -1   9   1    1.20    0.23
   0  -9  -1   17.63    0.69
   0  -9  -1   16.48    0.65
   0  -9   1   17.22    0.74
   0  -9   1   17.26    0.66
   1  -9   1    3.42    0.30
  -1  -9  -1    2.97    0.21
  -1  -9  -1    3.06    0.28
   1  -9   1    2.20    0.24
  -1   9  -1    2.96    0.34
  -2  -9  -1   -0.03    0.07
  -2  -9  -1   -0.12    0.09
   2  -9   1   -0.03    0.08
  -2   9  -1   -0.23    0.17
   3  -9   1    0.84    0.16
  -3  -9  -1    1.06    0.16
   3   9   1    1.25    0.19
  -3   9  -1    1.12    0.26
  -4  -9  -1    0.07    0.08
   4  -9   1    0.01    0.10
   4   9   1    0.04    0.09
  -4   9  -1    0.10    0.21
   5  -9   1    0.05    0.11
  -5   9  -1    0.21    0.24
   6  -9   1    1.29    0.22
  -6   9  -1    0.83    0.33
   7  -9   1    0.59    0.17
  -7   9  -1    0.21    0.27
   8  -9   1    1.04    0.22
   8 -10  -1    0.85    0.22
   7 -10  -1   -0.11    0.12
  -7  10   1   -0.07    0.23
   6 -10  -1    1.64    0.24
  -6  10   1    1.49    0.36
   5 -10  -1    2.37    0.29
  -5  10   1    2.40    0.41
  -4 -10   1    3.13    0.29
   4 -10  -1    3.04    0.32
  -4  10   1    2.71    0.39
  -3 -10   1   10.28    0.64
   3 -10  -1   10.18    0.51
  -3 -10   1    9.36    0.47
  -3  10   1    9.24    0.63
  -2 -10   1    0.59    0.19
  -2 -10   1    0.43    0.14
   2 -10  -1    0.47    0.14
  -2  10   1    0.52    0.22
   1 -10  -1    3.07    0.30
  -1 -10   1    2.96    0.29
  -1 -10   1    3.30    0.30
  -1  10   1    3.13    0.35
   0 -10  -1    2.89    0.29
   0 -10   1    2.99    0.29
   0 -10   1    3.21    0.29
  -1 -10  -1    0.39    0.10
   1 -10   1    0.47    0.14
   1 -10   1    0.43    0.14
  -1 -10  -1    0.42    0.14
  -1  10  -1    0.44    0.25
   2 -10   1   10.11    0.51
  -2 -10  -1   11.56    0.48
  -2 -10  -1   11.76    0.52
  -2  10  -1   11.71    0.72
  -3 -10  -1   16.57    0.70
   3 -10   1   15.65    0.67
  -3 -10  -1   15.68    0.63
  -3  10  -1   16.14    0.91
  -4 -10  -1    1.39    0.20
   4 -10   1    1.49    0.23
  -4  10  -1    1.11    0.32
   5 -10   1    0.34    0.14
  -5  10  -1    0.33    0.26
   6 -10   1    0.83    0.19
  -6  10  -1    1.21    0.36
   7 -10   1   -0.05    0.13
  -7  10  -1   -0.33    0.23
   8 -10   1    0.40    0.18
   7 -11  -1   -0.12    0.13
  -7  11   1   -0.14    0.22
   6 -11  -1    0.43    0.17
  -6  11   1    0.32    0.28
   5 -11  -1    1.51    0.25
  -5  11   1    1.41    0.36
   4 -11  -1    0.34    0.14
  -4  11   1    0.17    0.22
  -3 -11   1    0.05    0.10
   3 -11  -1    0.21    0.13
  -3 -11   1   -0.10    0.20
  -3  11   1   -0.06    0.23
   2 -11  -1   11.79    0.56
  -2 -11   1   10.24    0.53
  -2 -11   1   11.17    0.60
  -2  11   1   11.44    0.70
  -1 -11   1    0.84    0.18
   1 -11  -1    0.94    0.20
  -1 -11   1    0.71    0.18
  -1  11   1    0.79    0.26
   0 -11   1   12.96    0.60
   0 -11   1   13.88    0.67
   0 -11  -1   13.08    0.60
  -1 -11  -1    5.95    0.40
   1 -11   1    6.51    0.45
  -1 -11  -1    6.68    0.34
   1 -11   1    6.14    0.40
  -1  11  -1    6.51    0.61
  -2 -11  -1    0.09    0.09
  -2 -11  -1   -0.01    0.11
   2 -11   1    0.07    0.10
  -2  11  -1   -0.17    0.24
  -3 -11  -1    0.03    0.10
   3 -11   1   -0.08    0.09
  -3  11  -1   -0.16    0.23
   4 -11   1    0.65    0.17
  -4  11  -1    0.82    0.32
   5 -11   1    1.00    0.21
  -5  11  -1    1.00    0.36
   6 -11   1    1.64    0.26
  -6  11  -1    1.57    0.40
   7 -11   1    0.84    0.22
  -7  11  -1    0.13    0.35
   7 -12  -1    0.10    0.15
  -7  12   1   -0.08    0.31
   6 -12  -1    1.47    0.26
  -6  12   1    1.05    0.39
   5 -12  -1    0.42    0.17
  -5  12   1    0.31    0.29
   4 -12  -1    0.60    0.20
  -4  12   1    1.12    0.34
   3 -12  -1    2.30    0.31
  -3 -12   1    2.09    0.27
  -3  12   1    2.24    0.39
  -2 -12   1    0.28    0.15
   2 -12  -1    0.18    0.14
  -2  12   1    0.02    0.25
  -1 -12   1    0.88    0.20
   1 -12  -1    0.57    0.18
  -1 -12   1    0.45    0.16
  -1  12   1    0.72    0.27
   0 -12   1   -0.10    0.10
   0 -12  -1    0.13    0.12
   0 -12   1    0.13    0.11
   1 -12   1    5.30    0.41
   1 -12   1    4.43    0.41
  -1 -12  -1    5.34    0.38
  -1  12  -1    4.89    0.52
  -2 -12  -1    0.05    0.10
   2 -12   1   -0.12    0.11
  -2  12  -1   -0.26    0.27
  -3 -12  -1    3.70    0.35
   3 -12   1    3.03    0.34
  -3  12  -1    3.10    0.48
   4 -12   1    0.94    0.21
  -4  12  -1    0.75    0.35
   5 -12   1   -0.11    0.11
  -5  12  -1    0.23    0.30
   6 -12   1    0.22    0.16
  -6  12  -1    0.65    0.35
   7 -12   1    0.04    0.14
   6 -13  -1    0.25    0.18
  -6  13   1   -0.54    0.28
   5 -13  -1    0.21    0.15
  -5  13   1    0.11    0.30
   4 -13  -1    0.76    0.20
  -4  13   1    0.84    0.36
  -3 -13   1    1.03    0.22
   3 -13  -1    0.79    0.21
  -3  13   1    0.55    0.31
   2 -13  -1    0.37    0.16
  -2 -13   1    0.25    0.16
  -2  13   1    0.12    0.27
  -1 -13   1    1.85    0.28
   1 -13  -1    2.46    0.31
  -1  13   1    1.80    0.35
   0 -13   1    0.22    0.16
   0 -13  -1    0.24    0.15
   1 -13   1    0.06    0.12
  -1 -13  -1    0.08    0.12
  -2 -13  -1    0.80    0.20
   2 -13   1    1.01    0.22
  -2  13  -1    0.63    0.32
  -3 -13  -1    0.09    0.13
   3 -13   1    0.12    0.13
  -3  13  -1   -0.28    0.28
   4 -13   1    4.76    0.45
  -4  13  -1    5.64    0.67
   5 -13   1    0.37    0.16
  -5  13  -1    0.23    0.36
   6 -13   1    0.30    0.17
  -6  13  -1   -0.20    0.37
   6 -14  -1    0.39    0.20
  -6  14   1   -0.17    0.37
   5 -14  -1   -0.04    0.13
  -5  14   1   -0.45    0.33
   4 -14  -1    1.96    0.32
  -4  14   1    2.49    0.50
  -3 -14   1    0.94    0.23
   3 -14  -1    0.74    0.21
  -3  14   1    0.22    0.34
  -2 -14   1    0.48    0.19
   2 -14  -1    0.44    0.18
  -2  14   1   -0.05    0.29
   1 -14  -1   -0.09    0.11
  -1 -14   1    0.09    0.13
   0 -14   1   -0.03    0.12
   0 -14  -1   -0.08    0.11
   1 -14   1   -0.02    0.12
  -1 -14  -1   -0.02    0.12
   2 -14   1    0.95    0.24
  -2 -14  -1    1.52    0.26
  -2  14  -1    0.69    0.37
   3 -14   1   -0.14    0.13
  -3  14  -1   -0.33    0.31
   4 -14   1    2.02    0.32
  -4  14  -1    0.82    0.41
   5 -14   1    0.04    0.15
  -5  14  -1   -0.20    0.37
   6 -14   1    0.15    0.16
  -6  14  -1   -0.59    0.34
   5 -15  -1    0.55    0.22
  -5  15   1   -0.29    0.39
   4 -15  -1   -0.02    0.14
   3 -15  -1    0.19    0.16
  -2 -15   1   -0.14    0.12
   2 -15  -1   -0.01    0.13
   1 -15  -1    0.47    0.19
  -1 -15   1    0.52    0.20
   0 -15  -1    0.06    0.13
   0 -15   1   -0.13    0.12
  -1 -15  -1    1.11    0.26
   1 -15   1    0.91    0.24
  -2 -15  -1    2.34    0.34
   2 -15   1    1.52    0.29
  -2  15  -1    1.26    0.44
   3 -15   1    0.88    0.23
  -3  15  -1    0.55    0.41
   4 -15   1    0.16    0.17
  -4  15  -1   -0.62    0.34
   5 -15   1    0.26    0.18
  -5  15  -1    0.06    0.46
   4 -16  -1   -0.04    0.15
   3 -16  -1   -0.18    0.12
  -2 -16   1    0.04    0.15
   2 -16  -1   -0.06    0.15
   1 -16  -1   -0.10    0.14
  -1 -16   1   -0.06    0.14
   0 -16  -1   -0.13    0.15
   0 -16   1   -0.06    0.12
   1 -16   1    0.20    0.18
  -1 -16  -1    0.33    0.19
   2 -16   1   -0.05    0.13
   3 -16   1   -0.21    0.12
   4 -16   1   -0.06    0.15
   3 -17  -1    0.77    0.25
   2 -17  -1   -0.05    0.15
   1 -17  -1    0.05    0.18
  -1 -17   1    0.05    0.16
   0 -17  -1    0.17    0.18
   0 -17   1    0.63    0.22
  -1 -17  -1    0.94    0.26
   1 -17   1    1.07    0.30
   2 -17   1   -0.02    0.16
   3 -17   1   -0.10    0.17
   8   0  -2    0.39    0.10
   7   0  -2    1.58    0.15
   7   0  -2    1.62    0.16
  -6   0   2    7.75    0.31
   6   0  -2    8.00    0.31
   6   0  -2    7.91    0.31
  -5   0   2   39.55    1.02
   5   0  -2   38.11    1.04
   5   0  -2   37.95    1.04
  -4   0   2   10.08    0.31
  -4   0   2   10.21    0.33
  -3   0   2   82.05    2.06
  -3   0   2   83.46    2.03
   3   0  -2   83.70    2.08
   2   0  -2  972.83   23.33
   2   0  -2  990.86   23.93
  -2   0   2  958.86   23.86
  -2   0   2 1000.00   23.39
  -1   0   2    1.69    0.10
   1   0  -2    1.91    0.10
  -1   0   2    1.70    0.09
   1   0  -2    1.94    0.10
   0   0  -2   44.09    1.08
   0   0   2   42.56    1.10
   0   0  -2   43.41    1.10
   0   0   2   45.45    1.08
   1   0   2   49.42    1.58
   1   0   2   50.30    1.22
  -1   0  -2   47.38    1.58
  -1   0  -2   49.99    1.22
  -2   0  -2    0.91    0.13
  -3   0  -2    8.23    0.44
  -4   0  -2    8.69    0.50
  -5   0  -2    0.43    0.15
  -6   0  -2   11.34    0.70
  -7   0  -2    0.76    0.24
  -8   0  -2    0.63    0.25
  -9   0  -2    0.64    0.29
   9  -1  -2    0.09    0.08
  -9   1   2    0.35    0.22
   8  -1  -2    1.52    0.16
   8   1  -2    1.73    0.16
   7  -1  -2    1.68    0.17
   7   1  -2    1.82    0.16
   7   1  -2    1.78    0.16
   6  -1  -2    2.07    0.17
   6  -1  -2    2.02    0.17
  -6  -1   2    2.15    0.17
   6   1  -2    1.98    0.15
  -6   1   2    2.21    0.18
   6   1  -2    2.10    0.17
  -5  -1   2    0.02    0.07
   5  -1  -2    0.11    0.05
   5  -1  -2    0.17    0.07
  -5   1   2    0.31    0.08
   5   1  -2   -0.01    0.06
  -4  -1   2    1.04    0.08
  -4  -1   2    1.10    0.10
   4  -1  -2    1.15    0.11
   4  -1  -2    0.70    0.09
  -4   1   2    1.12    0.11
  -4   1   2    1.13    0.09
   3  -1  -2   29.68    0.81
  -3  -1   2   30.07    0.78
  -3  -1   2   29.08    0.78
   3  -1  -2   29.95    0.81
   3   1  -2   28.88    0.80
  -3   1   2   30.16    0.78
  -3   1   2   29.90    0.79
   2  -1  -2   31.95    0.81
   2  -1  -2   32.06    0.85
  -2  -1   2   31.44    0.82
   2  -1  -2   32.38    0.85
  -2  -1   2   31.11    0.83
  -2   1   2   32.72    0.82
  -2   1   2   31.89    0.84
   2   1  -2   31.21    0.80
   2   1  -2   31.22    0.84
   1  -1  -2    0.02    0.04
   1  -1  -2   -0.02    0.04
   1  -1  -2   -0.06    0.04
  -1  -1   2   -0.11    0.03
  -1   1   2   -0.01    0.04
  -1   1   2   -0.03    0.04
   1   1  -2   -0.09    0.04
  -1   1   2    0.02    0.04
   1   1  -2    0.01    0.04
   0  -1   2   13.50    0.38
   0  -1  -2   13.49    0.38
   0  -1  -2   13.58    0.37
   0  -1  -2   13.58    0.38
   0   1   2   13.59    0.38
   0   1   2   13.82    0.38
   0   1  -2   13.39    0.38
   0   1   2   13.38    0.37
  -1  -1  -2  160.12    3.82
   1  -1   2  158.53    4.89
  -1  -1  -2  150.07    3.86
  -1  -1  -2  152.72    3.90
  -1  -1  -2  155.18    4.91
   1  -1   2  155.75    3.88
  -1   1  -2  161.40    3.96
   1   1   2  161.39    4.89
   1   1   2  162.25    3.91
  -1   1  -2  162.20    4.90
   2  -1   2   28.89    1.05
  -2  -1  -2   29.64    1.02
   2  -1   2   29.02    0.75
  -2   1  -2   30.92    0.75
   2   1   2   28.41    0.74
  -2   1  -2   29.92    1.06
   2   1   2   29.59    0.74
  -3  -1  -2    0.03    0.08
   3  -1   2    0.04    0.03
  -3   1  -2    0.07    0.10
  -4  -1  -2    4.00    0.32
   4  -1   2    4.22    0.16
  -4   1  -2    4.19    0.36
  -5  -1  -2    0.72    0.17
   5  -1   2    0.72    0.07
   5  -1   2    0.73    0.07
  -5   1  -2    0.57    0.18
  -6  -1  -2   -0.08    0.10
   6  -1   2    0.01    0.04
  -6   1  -2   -0.09    0.13
  -7  -1  -2    0.29    0.19
  -7   1  -2    0.64    0.22
  -8  -1  -2    0.58    0.24
  -8   1  -2    0.66    0.28
  -9  -1  -2    1.47    0.35
  -9   1  -2    1.16    0.34
   9  -2  -2   -0.07    0.08
  -9   2   2    0.01    0.17
   8  -2  -2    0.04    0.09
   8   2  -2   -0.06    0.07
   7  -2  -2    0.01    0.07
  -6  -2   2    2.10    0.17
   6  -2  -2    2.02    0.18
   6   2  -2    2.13    0.16
  -6   2   2    1.96    0.18
   5  -2  -2    1.51    0.15
  -5  -2   2    1.49    0.13
   5  -2  -2    1.52    0.15
   5   2  -2    1.43    0.13
  -5   2   2    1.49    0.15
  -4  -2   2    2.85    0.15
   4  -2  -2    2.43    0.16
  -4  -2   2    2.60    0.13
   4  -2  -2    2.62    0.17
  -4   2   2    2.47    0.15
  -4   2   2    3.09    0.15
  -3  -2   2   29.83    0.82
   3  -2  -2   30.95    0.85
   3  -2  -2   30.96    0.85
  -3   2   2   30.83    0.84
  -3   2   2   31.84    0.83
   3   2  -2   30.34    0.83
   2  -2  -2   25.59    0.68
   2  -2  -2   26.44    0.71
  -2  -2   2   24.64    0.69
   2  -2  -2   24.96    0.70
  -2   2   2   25.29    0.70
   2   2  -2   24.39    0.69
  -2   2   2   25.68    0.69
   2   2  -2   25.71    0.67
  -2   2   2   25.62    0.70
  -1  -2   2   94.37    2.29
   1  -2  -2   90.13    2.30
   1  -2  -2   89.57    2.24
   1  -2  -2   89.94    2.30
  -1   2   2   94.10    2.30
  -1   2   2   93.55    2.25
  -1   2   2   91.68    2.29
   1   2  -2   93.60    2.29
   0  -2   2    0.26    0.09
   0  -2  -2    0.08    0.04
   0  -2  -2    0.18    0.04
   0  -2   2    0.26    0.05
   0   2  -2    0.10    0.04
   0   2   2    0.15    0.04
   0   2   2    0.17    0.04
   0   2   2    0.11    0.04
   1  -2   2   49.60    1.62
  -1  -2  -2   47.18    1.52
  -1  -2  -2   48.40    1.21
   1  -2   2   48.70    1.25
  -1  -2  -2   48.79    1.23
  -1  -2  -2   48.24    1.23
  -1   2  -2   49.17    1.62
   1   2   2   48.96    1.20
  -1   2  -2   50.66    1.25
   1   2   2   49.21    1.24
   1   2   2   48.47    1.24
  -2  -2  -2    1.76    0.09
   2  -2   2    1.83    0.11
  -2  -2  -2    1.56    0.15
  -2  -2  -2    1.93    0.09
   2  -2   2    1.55    0.18
  -2  -2  -2    1.84    0.08
  -2   2  -2    1.84    0.20
  -2   2  -2    1.85    0.11
   2   2   2    1.89    0.10
   3  -2   2   26.12    0.71
  -3  -2  -2   26.63    0.65
   3   2   2   25.56    0.68
  -3   2  -2   27.70    0.69
  -3   2  -2   26.10    1.05
   3   2   2   26.60    0.69
   4  -2   2    8.28    0.27
  -4   2  -2    7.74    0.49
   4   2   2    7.49    0.23
   5  -2   2    6.34    0.24
   5  -2   2    6.45    0.24
  -5   2  -2    6.39    0.48
  -6  -2  -2    2.82    0.35
   6  -2   2    3.47    0.17
   6  -2   2    3.58    0.17
  -6   2  -2    2.98    0.39
  -7  -2  -2    0.10    0.15
   7  -2   2    0.19    0.06
   7  -2   2    0.16    0.06
  -7   2  -2    0.07    0.17
  -8  -2  -2    0.11    0.16
  -8   2  -2    0.08    0.22
  -9  -2  -2    0.31    0.23
  -9   2  -2    0.11    0.23
   9  -3  -2    0.57    0.13
  -9   3   2    0.52    0.25
   8  -3  -2    0.06    0.09
  -8   3   2    0.53    0.22
   8   3  -2    0.23    0.09
   7  -3  -2    0.22    0.10
   6  -3  -2    1.15    0.15
   6  -3  -2    1.16    0.14
  -6   3   2    1.07    0.15
   6   3  -2    1.21    0.13
   5  -3  -2    0.41    0.10
   5  -3  -2    0.29    0.09
  -5  -3   2    0.33    0.05
  -5   3   2    0.31    0.09
   4  -3  -2    1.90    0.16
  -4  -3   2    1.43    0.11
   4  -3  -2    1.65    0.15
   4   3  -2    1.73    0.13
  -4   3   2    1.98    0.17
   3  -3  -2    5.17    0.24
  -3  -3   2    5.13    0.21
   3  -3  -2    5.17    0.24
  -3   3   2    5.16    0.23
  -3   3   2    5.58    0.23
   3   3  -2    5.18    0.23
  -3   3   2    4.66    0.22
   3   3  -2    4.98    0.18
   3   3  -2    4.93    0.18
   2  -3  -2    3.23    0.17
   2  -3  -2    3.42    0.18
   2  -3  -2    3.25    0.18
  -2  -3   2    3.22    0.17
   2   3  -2    2.88    0.17
  -2   3   2    3.31    0.18
  -2   3   2    3.26    0.17
  -2   3   2    3.41    0.18
   1  -3  -2    0.05    0.05
   1  -3  -2   -0.06    0.04
  -1  -3   2   -0.02    0.04
   1  -3  -2   -0.01    0.04
   1   3  -2    0.13    0.05
  -1   3   2    0.00    0.04
  -1   3   2    0.05    0.04
  -1   3   2   -0.06    0.04
   0  -3  -2    3.55    0.17
   0  -3  -2    3.38    0.17
   0  -3   2    3.75    0.17
   0  -3   2    3.91    0.27
   0  -3  -2    3.61    0.17
   0   3   2    3.52    0.17
   0   3   2    3.45    0.17
   0   3   2    3.76    0.17
   0   3  -2    3.58    0.17
  -1  -3  -2    9.70    0.33
   1  -3   2   10.08    0.33
  -1  -3  -2    9.92    0.32
  -1  -3  -2    9.76    0.32
  -1  -3  -2   10.12    0.32
   1  -3   2    9.83    0.45
  -1   3  -2   10.37    0.47
  -1   3  -2   10.18    0.33
   1   3   2    9.73    0.32
   1   3   2    9.23    0.30
   1   3   2   10.08    0.33
   2  -3   2   15.85    0.48
  -2  -3  -2   15.34    0.45
   2  -3   2   16.54    0.67
  -2  -3  -2   16.19    0.45
  -2  -3  -2   15.02    0.44
  -2   3  -2   15.19    0.67
   2   3   2   15.39    0.46
   2   3   2   15.32    0.46
  -2   3  -2   16.19    0.47
   2   3   2   15.68    0.41
  -3  -3  -2   26.83    0.73
  -3  -3  -2   28.90    0.73
  -3  -3  -2   28.31    0.72
   3  -3   2   27.46    0.78
   3   3   2   27.59    0.75
  -3   3  -2   28.06    1.12
  -3   3  -2   29.82    0.77
   4  -3   2    2.55    0.16
  -4  -3  -2    2.56    0.12
  -4   3  -2    2.19    0.29
  -4   3  -2    2.80    0.13
   4   3   2    2.64    0.13
   5  -3   2    0.05    0.06
   5  -3   2    0.06    0.06
  -5  -3  -2    0.02    0.04
   5   3   2    0.05    0.04
  -5   3  -2   -0.02    0.12
  -6  -3  -2    0.67    0.19
   6  -3   2    0.64    0.10
   6  -3   2    0.67    0.10
  -6   3  -2    0.67    0.23
   6   3   2    0.64    0.07
  -7  -3  -2    2.01    0.32
   7  -3   2    2.73    0.18
  -7   3  -2    2.65    0.41
  -8  -3  -2    0.20    0.18
   8  -3   2    0.03    0.07
  -8   3  -2    0.30    0.24
  -9  -3  -2    0.03    0.17
  -9   3  -2    0.01    0.22
   9  -4  -2    1.01    0.17
  -9   4   2    0.43    0.25
   8  -4  -2    0.00    0.09
  -8   4   2    0.21    0.22
   7  -4  -2    1.68    0.19
  -7   4   2    1.52    0.32
   6  -4  -2   -0.03    0.07
   6  -4  -2    0.00    0.07
   6   4  -2    0.08    0.07
  -6   4   2    0.06    0.09
   5  -4  -2    0.04    0.07
  -5  -4   2   -0.03    0.04
   5  -4  -2    0.04    0.07
  -5   4   2   -0.10    0.07
   5   4  -2   -0.02    0.06
   4  -4  -2    0.06    0.06
  -4  -4   2    0.01    0.05
   4  -4  -2    0.02    0.07
  -4   4   2    0.09    0.07
   4   4  -2    0.07    0.06
   3  -4  -2    3.77    0.22
  -3  -4   2    3.47    0.19
   3  -4  -2    4.01    0.22
  -3   4   2    4.25    0.22
   3   4  -2    3.96    0.18
   3   4  -2    3.68    0.18
   3   4  -2    3.80    0.21
  -3   4   2    3.73    0.21
  -2  -4   2    0.96    0.11
   2  -4  -2    1.17    0.13
   2  -4  -2    0.92    0.12
  -2   4   2    1.14    0.12
  -2   4   2    1.22    0.13
  -2   4   2    1.24    0.13
   2   4  -2    1.40    0.13
  -1  -4   2   17.64    0.56
   1  -4  -2   17.83    0.56
   1  -4  -2   18.13    0.57
   1  -4  -2   18.75    0.58
  -1   4   2   18.98    0.56
  -1   4   2   19.06    0.57
  -1   4   2   17.77    0.57
   1   4  -2   18.94    0.57
   0  -4  -2    0.13    0.06
   0  -4  -2    0.00    0.06
   0  -4   2    0.09    0.11
   0  -4   2    0.02    0.05
   0  -4  -2    0.00    0.04
   0   4   2   -0.05    0.04
   0   4  -2    0.07    0.05
   0   4   2    0.02    0.05
   0   4   2    0.02    0.04
   0   4   2   -0.01    0.05
  -1  -4  -2    6.93    0.27
  -1  -4  -2    7.31    0.28
   1  -4   2    7.22    0.38
   1  -4   2    6.90    0.28
  -1  -4  -2    7.33    0.28
   1   4   2    6.83    0.28
  -1   4  -2    6.91    0.28
  -1   4  -2    7.33    0.42
   1   4   2    6.88    0.27
   1   4   2    7.01    0.28
  -2  -4  -2   10.97    0.38
   2  -4   2   12.52    0.41
  -2  -4  -2   11.48    0.38
   2  -4   2   11.89    0.56
  -2  -4  -2   12.45    0.39
  -2   4  -2   12.14    0.41
   2   4   2   12.25    0.40
   2   4   2   12.01    0.36
  -2   4  -2   11.71    0.59
   2   4   2   12.47    0.40
  -3  -4  -2   10.49    0.33
   3  -4   2   10.37    0.38
  -3  -4  -2   10.22    0.33
  -3  -4  -2   10.22    0.34
  -3   4  -2   10.41    0.57
  -3   4  -2   10.72    0.37
   3   4   2   10.28    0.35
  -4  -4  -2    8.28    0.29
  -4  -4  -2    8.46    0.25
   4  -4   2    7.99    0.33
  -4  -4  -2    8.74    0.25
   4  -4   2    8.40    0.34
   4   4   2    8.58    0.31
  -4   4  -2    9.18    0.57
   5  -4   2    0.20    0.08
  -5  -4  -2    0.20    0.07
   5  -4   2    0.26    0.08
  -5   4  -2    0.12    0.15
   5   4   2    0.12    0.06
   6  -4   2   -0.04    0.06
   6  -4   2   -0.12    0.06
  -6   4  -2   -0.12    0.15
   6   4   2    0.06    0.05
  -7  -4  -2    0.39    0.18
  -7   4  -2    0.50    0.26
   8  -4   2    0.02    0.08
  -8  -4  -2   -0.15    0.14
  -8   4  -2   -0.13    0.17
  -9  -4  -2    0.25    0.21
   9  -5  -2    0.16    0.11
   8  -5  -2    0.25    0.13
  -8   5   2    0.14    0.20
   7  -5  -2    0.38    0.12
  -7   5   2    0.22    0.20
   6  -5  -2    1.92    0.21
   6  -5  -2    1.52    0.19
   6   5  -2    1.69    0.18
  -6   5   2    1.46    0.30
  -5  -5   2    0.02    0.05
   5  -5  -2    0.12    0.09
   5  -5  -2    0.18    0.09
   5   5  -2    0.02    0.07
   4  -5  -2   11.58    0.47
  -4  -5   2   12.15    0.42
   4  -5  -2   12.56    0.48
   4   5  -2   11.63    0.36
   4   5  -2   12.40    0.45
  -4   5   2   12.73    0.47
   3  -5  -2    8.91    0.38
   3  -5  -2    9.25    0.38
  -3  -5   2    9.07    0.35
   3   5  -2    9.37    0.37
  -3   5   2    9.96    0.38
   2  -5  -2    5.63    0.27
  -2  -5   2    5.67    0.26
   2  -5  -2    4.82    0.26
  -2   5   2    5.61    0.27
   2   5  -2    5.90    0.27
  -2   5   2    5.53    0.27
  -2   5   2    5.73    0.35
   1  -5  -2    1.15    0.14
   1  -5  -2    0.99    0.12
   1  -5  -2    0.97    0.12
  -1  -5   2    1.08    0.12
  -1   5   2    1.44    0.15
   1   5  -2    1.20    0.14
  -1   5   2    0.86    0.13
  -1   5   2    0.92    0.12
   0  -5  -2   34.19    0.96
   0  -5  -2   33.78    0.96
   0  -5  -2   33.48    0.94
   0  -5   2   32.77    0.96
   0  -5   2   33.45    1.20
   0   5   2   33.62    0.96
   0   5  -2   34.75    0.97
   0   5   2   33.55    1.10
   0   5   2   33.39    0.96
   1  -5   2    0.84    0.14
   1  -5   2    1.05    0.13
  -1  -5  -2    0.91    0.11
  -1  -5  -2    0.80    0.11
  -1  -5  -2    0.99    0.12
  -1   5  -2    0.99    0.12
   1   5   2    1.00    0.12
   1   5   2    0.82    0.11
  -1   5  -2    0.99    0.18
  -2  -5  -2    3.46    0.19
   2  -5   2    3.12    0.28
  -2  -5  -2    2.96    0.18
  -2  -5  -2    3.11    0.18
   2  -5   2    3.40    0.20
  -2   5  -2    3.51    0.20
   2   5   2    3.35    0.19
  -2   5  -2    3.54    0.32
   3  -5   2   12.54    0.45
  -3  -5  -2   12.28    0.41
  -3  -5  -2   12.59    0.42
   3   5   2   12.50    0.36
   3   5   2   12.27    0.43
  -3   5  -2   12.94    0.66
   4  -5   2    6.21    0.30
   4  -5   2    5.93    0.30
  -4  -5  -2    6.44    0.27
  -4  -5  -2    6.53    0.24
  -4   5  -2    7.31    0.51
   4   5   2    6.82    0.28
   5  -5   2    6.82    0.32
   5  -5   2    6.93    0.32
  -5   5  -2    6.02    0.51
   5   5   2    5.71    0.26
   6  -5   2    0.30    0.10
  -6   5  -2    0.28    0.20
   6   5   2    0.33    0.08
   7  -5   2    0.24    0.11
  -7  -5  -2    0.47    0.18
  -7   5  -2    0.20    0.23
  -8  -5  -2    0.63    0.23
   8  -5   2    0.32    0.11
  -8   5  -2    0.32    0.26
  -9  -5  -2    0.06    0.19
   9  -5   2    0.07    0.09
   9  -6  -2   -0.01    0.12
   8  -6  -2    0.66    0.16
  -8   6   2    0.71    0.29
   7  -6  -2    0.48    0.14
  -7   6   2    0.31    0.22
   6  -6  -2    0.14    0.11
  -6   6   2    0.21    0.19
   5  -6  -2    1.08    0.17
   5  -6  -2    1.37    0.19
  -5  -6   2    1.38    0.14
  -5   6   2    0.94    0.23
   5   6  -2    1.09    0.15
  -4  -6   2    0.07    0.07
   4  -6  -2    0.03    0.08
   4  -6  -2    0.14    0.09
  -4   6   2    0.07    0.13
   4   6  -2    0.00    0.07
   4   6  -2    0.03    0.06
   3  -6  -2   -0.01    0.06
  -3  -6   2   -0.03    0.05
   3  -6  -2    0.06    0.07
   3   6  -2    0.02    0.06
  -3   6   2   -0.05    0.09
   2  -6  -2    0.16    0.08
  -2  -6   2    0.09    0.06
   2  -6  -2    0.19    0.08
   2   6  -2    0.21    0.08
  -2   6   2    0.15    0.10
  -1  -6   2    1.72    0.17
   1  -6  -2    1.83    0.18
  -1  -6   2    1.91    0.23
   1  -6  -2    1.76    0.18
   1   6  -2    1.77    0.18
  -1   6   2    1.61    0.17
  -1   6   2    1.73    0.18
   0  -6  -2   38.16    1.10
   0  -6  -2   36.51    1.09
   0  -6   2   38.96    1.36
   0  -6   2   37.15    1.10
   0  -6  -2   39.94    1.08
   0   6  -2   39.13    1.11
   0   6   2   38.80    1.10
   0   6   2   37.41    1.26
  -1  -6  -2    7.75    0.34
   1  -6   2    8.62    0.37
   1  -6   2    8.94    0.46
  -1  -6  -2    8.54    0.36
  -1   6  -2    9.12    0.51
   1   6   2    8.84    0.36
  -2  -6  -2    9.77    0.38
   2  -6   2    9.80    0.40
  -2  -6  -2    9.72    0.38
   2  -6   2   10.42    0.54
   2   6   2    9.38    0.38
  -2   6  -2    9.86    0.56
  -3  -6  -2    1.01    0.13
   3  -6   2    0.94    0.14
  -3  -6  -2    0.82    0.11
   3   6   2    0.84    0.12
  -3   6  -2    1.08    0.22
  -4  -6  -2    7.05    0.28
   4  -6   2    6.48    0.33
   4  -6   2    6.93    0.34
  -4   6  -2    7.11    0.52
   4   6   2    6.96    0.31
  -5  -6  -2    0.42    0.06
   5  -6   2    0.24    0.10
   5  -6   2    0.47    0.12
   5   6   2    0.30    0.09
  -5   6  -2    0.12    0.18
   6  -6   2    1.47    0.18
  -6   6  -2    1.32    0.32
   7  -6   2    0.05    0.09
  -7  -6  -2    0.06    0.13
  -7   6  -2   -0.07    0.18
   8  -6   2    0.51    0.14
  -8  -6  -2    0.32    0.19
  -8   6  -2    0.08    0.23
   9  -6   2    0.08    0.11
   9  -7  -2    0.13    0.13
   8  -7  -2    0.79    0.18
  -8   7   2    0.83    0.32
   7  -7  -2    0.29    0.13
  -7   7   2    0.08    0.19
   6  -7  -2    0.10    0.10
  -6   7   2    0.13    0.17
  -5  -7   2    0.71    0.12
   5  -7  -2    0.75    0.16
   5  -7  -2    0.68    0.15
   5   7  -2    0.64    0.14
  -5   7   2    0.30    0.17
  -4  -7   2    5.03    0.28
   4  -7  -2    5.98    0.34
   4  -7  -2    5.85    0.33
  -4   7   2    5.82    0.47
   4   7  -2    5.46    0.32
  -3  -7   2    7.75    0.36
   3  -7  -2    7.50    0.38
   3  -7  -2    7.94    0.39
  -3   7   2    8.06    0.50
   3   7  -2    7.61    0.36
  -2  -7   2    3.58    0.23
   2  -7  -2    3.78    0.25
   2  -7  -2    3.64    0.25
  -2   7   2    3.91    0.31
   2   7  -2    4.09    0.25
  -1  -7   2    1.05    0.20
  -1  -7   2    1.12    0.15
   1  -7  -2    1.11    0.15
  -1   7   2    1.05    0.16
   1   7  -2    1.01    0.15
   0  -7   2   53.10    1.81
   0  -7  -2   50.99    1.47
   0  -7   2   51.59    1.47
   0   7   2   55.56    1.49
   0   7   2   51.59    1.72
  -1  -7  -2   12.86    0.48
   1  -7   2   12.41    0.60
   1  -7   2   12.15    0.49
   1   7   2   12.78    0.49
  -1   7  -2   12.55    0.66
  -2  -7  -2    2.52    0.22
   2  -7   2    2.51    0.23
   2  -7   2    2.25    0.26
  -2  -7  -2    2.70    0.20
  -2  -7  -2    2.40    0.21
   2   7   2    2.83    0.23
  -2   7  -2    2.74    0.32
  -3  -7  -2    0.38    0.09
   3  -7   2    0.34    0.11
   3   7   2    0.26    0.09
  -3   7  -2    0.37    0.19
   4  -7   2    1.98    0.22
  -4  -7  -2    1.77    0.17
   4  -7   2    1.85    0.21
  -4   7  -2    1.70    0.31
   4   7   2    1.78    0.19
  -5  -7  -2    0.43    0.09
   5  -7   2    0.37    0.12
   5  -7   2    0.22    0.11
  -5   7  -2    0.47    0.24
   5   7   2    0.42    0.10
   6  -7   2    0.09    0.09
  -6   7  -2   -0.05    0.19
   7  -7   2    0.21    0.12
  -7  -7  -2    0.48    0.18
  -7   7  -2    0.04    0.22
   8  -7   2    0.30    0.13
  -8   7  -2    0.30    0.27
   9  -7   2    0.64    0.17
   9  -8  -2    0.04    0.14
   8  -8  -2   -0.05    0.12
  -8   8   2    0.01    0.24
   7  -8  -2    0.29    0.14
  -7   8   2   -0.23    0.19
   6  -8  -2    1.43    0.21
  -6   8   2    1.71    0.35
   5  -8  -2    3.44    0.32
   5  -8  -2    2.63    0.27
  -5  -8   2    2.86    0.24
  -5   8   2    2.36    0.36
  -4  -8   2    2.34    0.23
   4  -8  -2    2.32    0.25
   4   8  -2    2.30    0.24
  -4   8   2    2.07    0.31
   3  -8  -2    5.65    0.34
  -3  -8   2    5.12    0.31
  -3   8   2    6.15    0.44
   3   8  -2    5.69    0.33
  -2  -8   2    6.87    0.35
   2  -8  -2    7.07    0.37
  -2   8   2    7.12    0.45
   2   8  -2    7.08    0.37
  -1  -8   2    3.36    0.25
   1  -8  -2    4.03    0.27
  -1  -8   2    3.75    0.33
  -1   8   2    3.55    0.29
   0  -8  -2    3.78    0.26
   0  -8   2    4.37    0.28
   0  -8   2    3.95    0.32
   0   8   2    4.07    0.30
   1  -8   2    0.54    0.15
   1  -8   2    0.81    0.14
  -1  -8  -2    0.82    0.15
  -1   8  -2    0.66    0.22
   1   8   2    1.15    0.17
  -2  -8  -2    1.52    0.18
   2  -8   2    1.73    0.20
   2  -8   2    1.90    0.26
   2   8   2    2.04    0.21
  -2   8  -2    1.47    0.28
   3  -8   2    1.95    0.23
   3  -8   2    1.50    0.19
  -3  -8  -2    2.20    0.22
  -3   8  -2    1.58    0.29
   3   8   2    2.00    0.21
   4  -8   2    0.54    0.14
   4  -8   2    0.56    0.14
  -4  -8  -2    0.17    0.08
  -4   8  -2    0.17    0.20
   4   8   2    0.26    0.11
   5  -8   2    2.62    0.26
  -5   8  -2    1.61    0.34
   6  -8   2    1.66    0.22
  -6   8  -2    1.11    0.34
   7  -8   2    1.90    0.25
  -7   8  -2    1.14    0.36
   8  -8   2    0.09    0.13
  -8   8  -2    0.06    0.27
   8  -9  -2    0.07    0.14
   7  -9  -2    0.06    0.12
  -7   9   2    0.35    0.26
   6  -9  -2    0.22    0.12
  -6   9   2   -0.06    0.19
   5  -9  -2    0.90    0.19
  -5   9   2    0.61    0.25
   4  -9  -2    2.34    0.27
  -4  -9   2    2.37    0.25
  -4   9   2    1.66    0.30
   4   9  -2    2.83    0.28
   3  -9  -2   -0.01    0.09
  -3  -9   2    0.14    0.10
  -3   9   2    0.13    0.15
  -2  -9   2   -0.10    0.07
   2  -9  -2    0.02    0.08
  -2  -9   2   -0.02    0.19
  -2   9   2    0.09    0.14
   1  -9  -2    0.95    0.17
  -1  -9   2    0.67    0.14
  -1  -9   2    0.57    0.19
  -1   9   2    0.57    0.17
   0  -9   2    1.26    0.21
   0  -9   2    1.54    0.20
   0  -9  -2    1.03    0.17
   1  -9   2    0.97    0.19
  -1  -9  -2    1.41    0.19
   1  -9   2    1.17    0.18
  -1   9  -2    1.06    0.27
   2  -9   2    1.27    0.23
  -2  -9  -2    1.84    0.21
   2  -9   2    1.79    0.22
  -2   9  -2    1.82    0.32
   3  -9   2    2.11    0.24
  -3  -9  -2    2.05    0.21
  -3  -9  -2    1.76    0.21
  -3   9  -2    2.25    0.36
   3   9   2    1.96    0.23
  -4  -9  -2    0.66    0.14
   4  -9   2    0.81    0.17
  -4   9  -2    0.46    0.25
   4   9   2    0.61    0.15
   5  -9   2    0.98    0.19
  -5   9  -2    1.37    0.35
   6  -9   2    0.90    0.19
  -6   9  -2    1.05    0.35
   7  -9   2    0.26    0.15
  -7   9  -2    0.21    0.29
   8  -9   2    0.11    0.13
   8 -10  -2    0.00    0.15
   7 -10  -2    0.23    0.16
  -7  10   2    0.05    0.23
   6 -10  -2    0.71    0.18
  -6  10   2    0.33    0.25
   5 -10  -2    0.11    0.13
  -5  10   2    0.14    0.24
  -4 -10   2    0.59    0.16
   4 -10  -2    0.79    0.18
  -4  10   2    0.72    0.25
   3 -10  -2    5.71    0.38
  -3 -10   2    5.85    0.36
  -3 -10   2    6.22    0.56
  -3  10   2    6.19    0.50
   2 -10  -2    0.46    0.14
  -2 -10   2    0.43    0.21
  -2 -10   2    1.00    0.18
  -2  10   2    0.53    0.20
   1 -10  -2   -0.09    0.07
  -1 -10   2    0.12    0.15
  -1 -10   2    0.07    0.10
  -1  10   2   -0.02    0.17
   0 -10  -2    0.02    0.08
   0 -10   2    0.18    0.11
   0 -10   2   -0.04    0.12
   1 -10   2    1.11    0.21
  -1 -10  -2    1.04    0.19
   1 -10   2    1.04    0.19
  -1  10  -2    1.17    0.30
   2 -10   2    0.30    0.13
  -2 -10  -2    0.01    0.11
  -2  10  -2   -0.04    0.22
   3 -10   2    2.14    0.26
  -3 -10  -2    2.34    0.25
  -3  10  -2    2.42    0.40
  -4 -10  -2    2.64    0.26
   4 -10   2    2.25    0.27
  -4  10  -2    2.70    0.45
   5 -10   2    0.12    0.12
  -5  10  -2    0.00    0.27
   6 -10   2   -0.04    0.11
  -6  10  -2   -0.23    0.23
   7 -10   2    0.78    0.20
  -7  10  -2    0.36    0.33
   8 -10   2    0.17    0.16
   7 -11  -2    0.11    0.15
  -7  11   2    0.11    0.28
   6 -11  -2    0.14    0.14
  -6  11   2    0.06    0.25
   5 -11  -2    0.36    0.16
  -5  11   2   -0.04    0.20
  -4 -11   2    0.03    0.10
   4 -11  -2    0.20    0.13
  -4  11   2   -0.06    0.19
  -3 -11   2    1.41    0.32
   3 -11  -2    2.08    0.27
  -3 -11   2    1.30    0.21
  -3  11   2    1.38    0.29
  -2 -11   2    2.92    0.35
   2 -11  -2    3.42    0.35
  -2 -11   2    3.04    0.32
  -2  11   2    2.82    0.36
   1 -11  -2    0.45    0.15
  -1 -11   2    0.26    0.13
  -1 -11   2    0.24    0.16
  -1  11   2    0.30    0.22
   0 -11  -2    2.35    0.28
   0 -11   2    2.85    0.32
   0 -11   2    2.00    0.26
   1 -11   2    9.20    0.55
  -1 -11  -2    8.13    0.46
   1 -11   2    8.15    0.46
  -1  11  -2    7.96    0.66
   2 -11   2    0.27    0.13
  -2 -11  -2    0.37    0.14
  -2  11  -2    0.47    0.30
   3 -11   2   -0.02    0.09
  -3 -11  -2    0.02    0.10
  -3  11  -2   -0.15    0.24
   4 -11   2    0.45    0.16
  -4  11  -2    0.30    0.30
   5 -11   2    0.03    0.12
  -5  11  -2   -0.18    0.24
   6 -11   2    0.04    0.13
  -6  11  -2   -0.24    0.27
   7 -11   2    0.41    0.18
  -7  11  -2    0.03    0.35
   7 -12  -2   -0.15    0.13
  -7  12   2   -0.02    0.32
   6 -12  -2    0.49    0.19
  -6  12   2   -0.03    0.27
   5 -12  -2    1.01    0.22
  -5  12   2    0.89    0.34
   4 -12  -2    0.01    0.12
  -4  12   2    0.08    0.23
   3 -12  -2    0.66    0.19
  -3 -12   2    0.42    0.16
  -3  12   2    0.17    0.24
  -2 -12   2   -0.11    0.08
   2 -12  -2   -0.02    0.10
  -2  12   2   -0.45    0.20
   1 -12  -2    3.27    0.35
  -1 -12   2    3.04    0.33
  -1 -12   2    2.89    0.33
  -1  12   2    2.47    0.35
   0 -12   2    0.12    0.12
   0 -12  -2    0.00    0.11
   0 -12   2    0.17    0.15
  -1 -12  -2    4.03    0.37
   1 -12   2    3.76    0.37
  -2 -12  -2    3.44    0.35
   2 -12   2    4.09    0.39
  -2  12  -2    3.74    0.51
   3 -12   2    3.60    0.37
  -3 -12  -2    4.06    0.37
  -3  12  -2    3.79    0.53
   4 -12   2    0.24    0.14
  -4  12  -2   -0.16    0.28
   5 -12   2    2.27    0.31
  -5  12  -2    2.51    0.49
   6 -12   2    1.16    0.24
  -6  12  -2    0.61    0.41
   7 -12   2    0.34    0.17
   6 -13  -2   -0.05    0.15
  -6  13   2   -0.39    0.27
   5 -13  -2   -0.06    0.13
  -5  13   2   -0.16    0.25
   4 -13  -2   -0.01    0.12
  -4  13   2   -0.28    0.25
  -3 -13   2    0.91    0.21
   3 -13  -2    0.68    0.20
  -3  13   2    0.80    0.31
   2 -13  -2    1.60    0.27
  -2 -13   2    1.40    0.24
  -2  13   2    1.11    0.32
   1 -13  -2   -0.06    0.10
  -1 -13   2    0.29    0.15
  -1  13   2   -0.41    0.22
   0 -13  -2    4.54    0.42
   0 -13   2    4.09    0.40
  -1 -13  -2    0.16    0.14
   1 -13   2    0.29    0.17
   2 -13   2    1.73    0.28
  -2 -13  -2    1.34    0.24
  -2  13  -2    1.35    0.41
   3 -13   2    1.81    0.28
  -3 -13  -2    1.67    0.25
  -3  13  -2    1.09    0.40
   4 -13   2   -0.02    0.13
  -4  13  -2   -0.10    0.32
   5 -13   2    0.25    0.16
  -5  13  -2   -0.71    0.25
   6 -13   2    0.00    0.14
  -6  13  -2   -0.16    0.38
   6 -14  -2   -0.05    0.17
  -6  14   2   -0.36    0.33
   5 -14  -2    0.42    0.19
  -5  14   2    0.33    0.37
   4 -14  -2   -0.02    0.14
  -4  14   2   -0.14    0.28
   3 -14  -2   -0.06    0.13
  -3 -14   2   -0.08    0.11
  -3  14   2   -0.35    0.27
   2 -14  -2    0.67    0.21
  -2 -14   2    0.22    0.15
  -2  14   2    0.44    0.31
   1 -14  -2    0.19    0.15
  -1 -14   2    0.17    0.14
   0 -14   2    0.78    0.21
   0 -14  -2    0.83    0.22
   1 -14   2    0.49    0.19
  -1 -14  -2    0.64    0.20
   2 -14   2    0.00    0.14
  -2 -14  -2   -0.04    0.13
  -2  14  -2   -0.29    0.29
   3 -14   2    0.23    0.16
  -3  14  -2   -0.21    0.35
   4 -14   2    0.48    0.18
  -4  14  -2    0.13    0.38
   5 -14   2    0.04    0.14
  -5  14  -2   -0.48    0.36
   6 -14   2    0.48    0.21
   5 -15  -2   -0.04    0.16
   4 -15  -2    1.23    0.28
   3 -15  -2    1.66    0.31
   2 -15  -2   -0.03    0.13
  -2 -15   2    0.13    0.14
  -1 -15   2    0.69    0.20
   1 -15  -2    0.86    0.24
   0 -15  -2    0.13    0.15
   0 -15   2    0.18    0.15
   1 -15   2    0.13    0.14
  -1 -15  -2    0.10    0.16
  -2 -15  -2    0.29    0.17
   2 -15   2    0.20    0.17
   3 -15   2    0.16    0.15
  -3  15  -2   -0.54    0.34
   4 -15   2   -0.02    0.14
  -4  15  -2   -0.63    0.38
   5 -15   2    0.47    0.21
  -5  15  -2    0.33    0.50
   4 -16  -2    0.14    0.18
   3 -16  -2    0.49    0.21
   2 -16  -2    0.12    0.17
  -2 -16   2    0.04    0.17
   1 -16  -2    0.71    0.24
  -1 -16   2    0.39    0.20
   0 -16   2   -0.01    0.15
   0 -16  -2   -0.13    0.16
   1 -16   2    1.47    0.30
  -1 -16  -2    1.13    0.27
   2 -16   2    0.40    0.20
   3 -16   2    0.12    0.17
   4 -16   2    0.17    0.18
   3 -17  -2    0.04    0.19
   2 -17  -2    0.21    0.21
   1 -17  -2    0.76    0.25
  -1 -17   2    0.45    0.22
   0 -17   2    0.00    0.16
   0 -17  -2    0.28    0.20
   1 -17   2   -0.24    0.17
  -1 -17  -2    0.22    0.20
   2 -17   2    0.30    0.22
   9   0  -3    0.09    0.09
   8   0  -3    0.00    0.08
   7   0  -3    0.04    0.08
  -6   0   3   -0.03    0.07
   6   0  -3    0.06    0.07
   6   0  -3   -0.01    0.05
  -5   0   3   -0.04    0.04
   5   0  -3   -0.07    0.05
   5   0  -3    0.03    0.07
  -5   0   3    0.03    0.07
  -4   0   3   -0.02    0.04
   4   0  -3   -0.03    0.05
  -4   0   3   -0.06    0.04
  -3   0   3   -0.01    0.04
  -3   0   3    0.05    0.05
   3   0  -3   -0.02    0.04
   3   0  -3   -0.03    0.04
   2   0  -3   -0.10    0.04
  -2   0   3   -0.03    0.05
  -2   0   3   -0.04    0.04
   2   0  -3   -0.13    0.05
  -1   0   3   -0.01    0.03
   1   0  -3    0.02    0.04
  -1   0   3    0.05    0.04
   1   0  -3    0.01    0.04
   0   0  -3    0.01    0.03
   0   0   3    0.00    0.03
   0   0  -3   -0.02    0.04
  -1   0  -3   -0.02    0.03
  -1   0  -3    0.08    0.08
   1   0   3    0.12    0.08
   1   0   3    0.04    0.03
  -2   0  -3   -0.01    0.02
  -2   0  -3   -0.05    0.08
   2   0   3   -0.01    0.03
   2   0   3   -0.03    0.06
  -2   0  -3   -0.06    0.02
   3   0   3    0.02    0.03
  -3   0  -3   -0.04    0.08
  -4   0  -3   -0.05    0.09
  -5   0  -3    0.09    0.12
  -6   0  -3    0.00    0.15
  -7   0  -3    0.03    0.15
  -8   0  -3   -0.01    0.18
  -9   0  -3    0.12    0.22
   9  -1  -3   -0.05    0.08
   9   1  -3   -0.01    0.08
   8  -1  -3    0.41    0.11
   8   1  -3    0.27    0.10
   7  -1  -3    0.12    0.09
   7   1  -3    0.14    0.09
   6  -1  -3    0.63    0.11
  -6  -1   3    0.66    0.11
  -6   1   3    0.66    0.12
   6   1  -3    0.50    0.09
   5  -1  -3    4.63    0.24
  -5  -1   3    4.34    0.19
   5  -1  -3    4.74    0.24
  -5  -1   3    4.73    0.23
  -5   1   3    4.53    0.23
  -5   1   3    4.62    0.20
  -4  -1   3    7.96    0.29
   4  -1  -3    7.48    0.30
  -4  -1   3    7.23    0.27
   4  -1  -3    7.72    0.31
  -4   1   3    7.38    0.28
  -4   1   3    7.54    0.29
   4   1  -3    8.11    0.30
   3  -1  -3    1.03    0.11
   3  -1  -3    1.16    0.10
  -3  -1   3    1.33    0.11
  -3  -1   3    1.04    0.10
   3  -1  -3    1.07    0.11
   3   1  -3    1.23    0.09
  -3   1   3    1.13    0.11
   3   1  -3    1.07    0.11
  -3   1   3    0.98    0.11
   2  -1  -3  239.84    5.85
   2  -1  -3  244.16    5.96
  -2  -1   3  237.18    5.99
  -2  -1   3  245.91    5.73
   2  -1  -3  244.01    5.72
   2   1  -3  235.82    5.71
  -2   1   3  241.93    5.73
   2   1  -3  233.47    5.85
  -2   1   3  236.98    5.92
   1  -1  -3   10.24    0.33
   1  -1  -3   10.32    0.33
   1  -1  -3   10.07    0.32
  -1  -1   3   10.36    0.33
   1   1  -3   10.13    0.32
  -1   1   3   10.15    0.33
   1   1  -3   10.28    0.33
  -1   1   3   10.77    0.32
   0  -1  -3    5.47    0.20
   0  -1  -3    5.40    0.20
   0  -1   3    5.35    0.20
   0  -1  -3    5.42    0.20
   0   1  -3    5.63    0.20
   0   1   3    5.70    0.20
   0   1   3    5.60    0.20
   0   1   3    5.45    0.20
  -1  -1  -3    0.10    0.08
  -1  -1  -3    0.08    0.04
   1  -1   3    0.20    0.09
  -1  -1  -3    0.14    0.04
  -1  -1  -3    0.05    0.03
   1  -1   3    0.09    0.04
   1   1   3    0.03    0.04
   1   1   3    0.22    0.07
  -1   1  -3    0.18    0.10
   1   1   3    0.04    0.04
  -2  -1  -3    0.09    0.03
  -2  -1  -3    0.10    0.08
  -2  -1  -3    0.06    0.03
   2  -1   3    0.03    0.04
   2  -1   3    0.04    0.08
   2   1   3    0.07    0.03
  -2   1  -3    0.09    0.10
  -2   1  -3    0.03    0.03
   2   1   3   -0.04    0.06
   2   1   3    0.03    0.03
   3  -1   3    0.26    0.05
  -3  -1  -3    0.33    0.11
   3   1   3    0.25    0.04
  -3   1  -3    0.36    0.12
   3   1   3    0.24    0.04
   4  -1   3    8.24    0.26
  -4  -1  -3    8.27    0.48
  -4   1  -3    8.23    0.50
   5  -1   3    0.17    0.04
   5  -1   3    0.14    0.04
  -5  -1  -3    0.21    0.14
  -5   1  -3    0.00    0.12
  -6  -1  -3    0.76    0.21
  -6   1  -3    0.61    0.21
  -7  -1  -3    1.57    0.31
  -7   1  -3    1.44    0.32
  -8  -1  -3    0.76    0.27
  -8   1  -3    1.00    0.31
  -9  -1  -3    0.12    0.22
  -9   1  -3   -0.06    0.20
   9  -2  -3    0.07    0.10
   9   2  -3    0.19    0.10
   8  -2  -3    0.23    0.10
   8   2  -3    0.15    0.10
   7  -2  -3    7.37    0.35
   6  -2  -3    2.30    0.20
  -6  -2   3    2.73    0.19
   6  -2  -3    2.13    0.19
   6   2  -3    1.61    0.16
  -6   2   3    2.52    0.21
  -5  -2   3    0.19    0.05
  -5  -2   3    0.31    0.08
   5  -2  -3    0.18    0.08
   5  -2  -3    0.37    0.09
  -5   2   3    0.09    0.06
   5   2  -3    0.17    0.07
  -5   2   3    0.21    0.08
   4  -2  -3    1.74    0.15
  -4  -2   3    1.32    0.12
   4  -2  -3    1.24    0.13
  -4  -2   3    1.36    0.13
  -4   2   3    1.50    0.14
  -4   2   3    1.42    0.13
   4   2  -3    1.26    0.13
   3  -2  -3    0.92    0.11
  -3  -2   3    1.14    0.11
   3  -2  -3    0.86    0.11
   3  -2  -3    1.23    0.11
   3   2  -3    1.20    0.12
  -3   2   3    1.00    0.11
  -3   2   3    1.01    0.11
   3   2  -3    1.00    0.09
   2  -2  -3  131.93    3.28
   2  -2  -3  131.03    3.28
   2  -2  -3  128.28    3.19
  -2  -2   3  130.76    3.26
   2   2  -3  130.68    3.27
  -2   2   3  134.30    3.21
  -2   2   3  133.57    3.28
  -2   2   3  133.24    3.28
   2   2  -3  131.62    3.19
  -1  -2   3   73.76    1.93
   1  -2  -3   78.08    1.94
   1  -2  -3   76.79    1.94
  -1   2   3   76.67    1.94
   1   2  -3   77.83    1.94
  -1   2   3   75.78    1.94
   0  -2  -3   28.85    0.80
   0  -2   3   30.59    1.06
   0  -2  -3   29.76    0.80
   0  -2  -3   28.86    0.78
   0  -2   3   29.37    0.80
   0   2   3   30.06    0.78
   0   2   3   28.99    0.80
   0   2   3   29.45    0.80
   0   2  -3   30.16    0.80
  -1  -2  -3  262.49    6.43
  -1  -2  -3  255.55    8.02
   1  -2   3  259.85    7.98
  -1  -2  -3  256.44    6.32
   1  -2   3  256.55    6.47
  -1  -2  -3  260.09    6.26
   1   2   3  253.61    8.00
  -1   2  -3  266.41    6.34
   1   2   3  256.69    6.40
   1   2   3  257.03    6.19
   1   2   3  256.22    6.44
  -2  -2  -3    1.84    0.17
  -2  -2  -3    1.76    0.10
   2  -2   3    1.61    0.19
  -2  -2  -3    1.60    0.09
  -2  -2  -3    1.68    0.10
   2  -2   3    1.83    0.12
   2   2   3    1.45    0.10
  -2   2  -3    1.56    0.20
  -2   2  -3    1.71    0.11
  -3  -2  -3    0.03    0.03
   3  -2   3    0.11    0.05
  -3  -2  -3    0.19    0.09
  -3   2  -3    0.00    0.10
  -3   2  -3    0.05    0.04
   3   2   3    0.05    0.03
   3   2   3    0.08    0.04
   4  -2   3    0.12    0.05
  -4  -2  -3    0.05    0.10
   4   2   3    0.06    0.04
  -4   2  -3    0.14    0.13
   4   2   3    0.00    0.03
  -5  -2  -3   20.37    0.93
   5  -2   3   20.71    0.59
   5  -2   3   21.06    0.59
  -5   2  -3   21.15    1.00
   6  -2   3    2.76    0.15
  -6  -2  -3    2.59    0.34
   6  -2   3    2.80    0.15
  -6   2  -3    2.88    0.39
  -7  -2  -3    0.73    0.24
   7  -2   3    1.01    0.10
   7  -2   3    1.08    0.10
  -7   2  -3    0.61    0.25
  -8  -2  -3    0.52    0.24
  -8   2  -3    0.59    0.27
  -9  -2  -3    0.22    0.25
  -9   2  -3    0.45    0.30
   9  -3  -3    0.18    0.10
  -9   3   3    0.32    0.22
   9   3  -3   -0.08    0.08
   8  -3  -3    0.61    0.14
   7  -3  -3    2.51    0.23
   6  -3  -3    0.60    0.12
   6  -3  -3    0.82    0.13
  -6   3   3    0.73    0.13
   5  -3  -3    4.25    0.24
   5  -3  -3    4.09    0.24
  -5  -3   3    3.91    0.19
  -5   3   3    3.94    0.24
   5   3  -3    4.96    0.24
  -5   3   3    3.86    0.22
  -4  -3   3    6.63    0.27
   4  -3  -3    7.02    0.30
   4  -3  -3    6.88    0.31
  -4   3   3    7.32    0.31
   4   3  -3    6.19    0.21
   4   3  -3    6.87    0.21
   4   3  -3    6.56    0.29
  -4   3   3    6.40    0.28
   3  -3  -3    0.04    0.06
   3  -3  -3    0.06    0.06
  -3  -3   3   -0.03    0.05
   3  -3  -3    0.03    0.06
  -3   3   3    0.12    0.06
  -3   3   3    0.12    0.06
  -3   3   3    0.02    0.05
   3   3  -3    0.07    0.05
   3   3  -3    0.06    0.05
   2  -3  -3   14.31    0.46
  -2  -3   3   13.02    0.44
   2  -3  -3   13.41    0.46
   2  -3  -3   14.05    0.44
  -2   3   3   13.76    0.46
  -2   3   3   13.79    0.45
  -2   3   3   14.10    0.45
   2   3  -3   13.70    0.45
   1  -3  -3    8.50    0.31
   1  -3  -3    9.02    0.32
   1  -3  -3    9.08    0.32
  -1  -3   3    8.51    0.31
  -1   3   3    8.84    0.32
   1   3  -3    8.40    0.32
  -1   3   3    8.43    0.31
  -1   3   3    8.47    0.32
   0  -3  -3    6.79    0.25
   0  -3  -3    6.19    0.25
   0  -3  -3    5.68    0.24
   0  -3   3    6.72    0.40
   0  -3   3    6.02    0.25
   0   3   3    5.80    0.24
   0   3   3    5.84    0.24
   0   3  -3    6.13    0.25
   0   3   3    6.13    0.25
   1  -3   3    7.17    0.40
   1  -3   3    6.67    0.27
  -1  -3  -3    7.08    0.28
  -1  -3  -3    7.10    0.27
  -1  -3  -3    7.30    0.26
  -1  -3  -3    7.63    0.27
   1   3   3    6.89    0.26
  -1   3  -3    8.93    0.46
   1   3   3    6.91    0.25
   1   3   3    7.11    0.27
   1   3   3    7.54    0.27
  -1   3  -3    7.77    0.28
  -2  -3  -3    1.55    0.11
  -2  -3  -3    1.59    0.12
  -2  -3  -3    1.69    0.15
   2  -3   3    1.94    0.21
   2  -3   3    1.96    0.13
  -2  -3  -3    1.63    0.11
   2   3   3    1.70    0.12
   2   3   3    1.79    0.12
   2   3   3    1.77    0.10
  -2   3  -3    1.78    0.12
  -2   3  -3    1.45    0.20
   3  -3   3   14.26    0.45
  -3  -3  -3   14.43    0.40
  -3  -3  -3   13.54    0.39
  -3  -3  -3   13.72    0.59
   3  -3   3   14.94    0.68
  -3  -3  -3   14.45    0.41
  -3   3  -3   14.20    0.44
   3   3   3   14.52    0.43
  -3   3  -3   14.53    0.70
   4  -3   3    2.88    0.17
  -4  -3  -3    2.77    0.26
  -4  -3  -3    3.14    0.14
   4   3   3    2.91    0.14
  -4   3  -3    3.21    0.14
  -4   3  -3    2.60    0.32
  -5  -3  -3    2.16    0.27
   5  -3   3    2.38    0.16
   5  -3   3    2.53    0.16
  -5  -3  -3    2.41    0.12
   5   3   3    2.23    0.12
  -5   3  -3    1.72    0.29
   6  -3   3    1.53    0.14
  -6  -3  -3    1.26    0.10
   6  -3   3    1.46    0.14
  -6  -3  -3    1.07    0.23
  -6   3  -3    1.26    0.28
   7  -3   3    0.02    0.07
  -7  -3  -3   -0.03    0.15
  -7   3  -3   -0.09    0.17
   8  -3   3    0.00    0.07
  -8  -3  -3    0.09    0.18
  -8   3  -3   -0.05    0.18
  -9  -3  -3    0.34    0.24
  -9   3  -3    0.46    0.29
   9  -4  -3    0.12    0.12
   9   4  -3    0.02    0.10
   8  -4  -3    0.00    0.09
  -8   4   3    0.31    0.19
   7  -4  -3    0.65    0.14
  -6  -4   3    0.59    0.07
   6  -4  -3    0.55    0.13
   6  -4  -3    0.40    0.12
   6   4  -3    0.47    0.10
  -5  -4   3    1.13    0.12
   5  -4  -3    0.87    0.14
   5  -4  -3    1.12    0.15
   5   4  -3    1.04    0.14
  -5   4   3    0.88    0.15
  -4  -4   3    0.71    0.10
   4  -4  -3    0.74    0.12
   4  -4  -3    0.69    0.12
   4   4  -3    0.63    0.11
  -4   4   3    0.61    0.12
   4   4  -3    0.77    0.09
   4   4  -3    0.78    0.08
  -4   4   3    0.52    0.11
  -3  -4   3   18.62    0.60
   3  -4  -3   20.23    0.64
   3  -4  -3   19.32    0.63
  -3   4   3   19.93    0.62
   3   4  -3   19.01    0.57
   3   4  -3   20.02    0.62
  -3   4   3   19.63    0.62
   2  -4  -3    1.27    0.14
   2  -4  -3    1.13    0.13
   2  -4  -3    1.44    0.14
  -2  -4   3    1.52    0.14
   2   4  -3    1.09    0.12
  -2   4   3    1.18    0.13
  -2   4   3    1.54    0.15
  -2   4   3    1.60    0.15
   1  -4  -3    4.67    0.23
   1  -4  -3    4.75    0.24
   1  -4  -3    4.75    0.23
  -1  -4   3    4.68    0.23
   1   4  -3    5.14    0.24
  -1   4   3    4.78    0.24
  -1   4   3    5.17    0.24
  -1   4   3    5.01    0.23
   0  -4   3    2.14    0.15
   0  -4  -3    2.34    0.16
   0  -4   3    2.45    0.24
   0  -4  -3    1.99    0.15
   0  -4  -3    2.42    0.16
   0   4  -3    2.51    0.16
   0   4   3    2.09    0.16
   0   4   3    2.18    0.15
   0   4   3    2.36    0.16
   1  -4   3   46.05    1.59
  -1  -4  -3   46.44    1.23
  -1  -4  -3   45.95    1.23
   1  -4   3   46.67    1.24
  -1  -4  -3   44.71    1.20
   1   4   3   46.94    1.23
  -1   4  -3   46.60    1.24
  -1   4  -3   44.61    1.60
   1   4   3   44.91    1.23
   1   4   3   45.26    1.19
  -2  -4  -3    1.39    0.13
  -2  -4  -3    1.59    0.13
  -2  -4  -3    1.60    0.12
   2  -4   3    1.39    0.20
  -2  -4  -3    1.72    0.14
   2  -4   3    1.43    0.14
  -2   4  -3    1.78    0.14
   2   4   3    1.60    0.14
   2   4   3    1.48    0.14
   2   4   3    1.65    0.11
  -2   4  -3    1.41    0.21
  -3  -4  -3    8.77    0.40
  -3  -4  -3    8.37    0.29
  -3  -4  -3    8.84    0.31
   3  -4   3    8.60    0.34
  -3  -4  -3    8.25    0.29
   3  -4   3    8.64    0.51
  -3   4  -3    9.51    0.33
   3   4   3    8.66    0.32
   3   4   3    8.77    0.32
  -3   4  -3    8.31    0.53
  -4  -4  -3    0.11    0.03
   4  -4   3    0.33    0.09
  -4  -4  -3    0.20    0.07
  -4  -4  -3    0.11    0.09
  -4   4  -3    0.04    0.13
   4   4   3    0.18    0.06
  -5  -4  -3    1.13    0.20
   5  -4   3    0.86    0.12
   5  -4   3    0.88    0.12
  -5   4  -3    0.71    0.22
   5   4   3    1.04    0.10
   6  -4   3    0.46    0.10
  -6  -4  -3    0.59    0.18
   6  -4   3    0.52    0.11
  -6  -4  -3    0.54    0.09
  -6   4  -3    0.03    0.17
   6   4   3    0.62    0.08
  -7  -4  -3    0.07    0.15
   7  -4   3    0.13    0.08
  -7   4  -3   -0.08    0.18
   8  -4   3    0.25    0.10
  -8  -4  -3    0.23    0.19
  -8   4  -3   -0.02    0.20
  -9  -4  -3    0.30    0.23
   9  -5  -3    0.11    0.13
   8  -5  -3   -0.03    0.09
  -8   5   3    0.05    0.20
   7  -5  -3    0.14    0.11
   6  -5  -3    0.29    0.11
   6   5  -3    0.34    0.10
  -5  -5   3    0.02    0.05
   5  -5  -3    0.03    0.07
   5  -5  -3    0.03    0.08
   5   5  -3    0.12    0.07
   4  -5  -3    2.58    0.23
  -4  -5   3    2.90    0.19
   4  -5  -3    2.70    0.24
  -4   5   3    2.41    0.21
   4   5  -3    2.29    0.20
   4   5  -3    2.55    0.16
   3  -5  -3    0.41    0.10
   3  -5  -3    0.55    0.11
  -3  -5   3    0.62    0.11
  -3   5   3    0.64    0.12
   3   5  -3    0.59    0.11
  -2  -5   3    1.28    0.14
   2  -5  -3    1.27    0.15
   2  -5  -3    1.31    0.15
   2  -5  -3    1.26    0.15
  -2   5   3    1.25    0.15
   2   5  -3    1.35    0.15
   1  -5  -3   17.81    0.60
  -1  -5   3   18.26    0.59
   1  -5  -3   17.97    0.58
   1  -5  -3   18.48    0.60
  -1   5   3   17.93    0.60
  -1   5   3   18.29    0.60
   1   5  -3   19.26    0.60
   0  -5  -3   15.37    0.52
   0  -5  -3   15.28    0.52
   0  -5  -3   14.94    0.51
   0  -5   3   15.87    0.53
   0  -5   3   16.02    0.69
   0   5   3   15.34    0.54
   0   5   3   16.14    0.53
   0   5  -3   16.35    0.53
   0   5   3   15.83    0.53
  -1  -5  -3   27.96    0.81
  -1  -5  -3   25.76    0.78
   1  -5   3   28.36    1.05
  -1  -5  -3   26.93    0.80
   1  -5   3   26.35    0.81
  -1   5  -3   27.33    0.81
  -1   5  -3   27.92    1.08
   1   5   3   27.22    0.80
   1   5   3   26.51    0.80
  -2  -5  -3    0.81    0.08
  -2  -5  -3    0.79    0.11
  -2  -5  -3    0.85    0.11
  -2  -5  -3    0.84    0.11
   2  -5   3    0.61    0.15
   2  -5   3    1.09    0.13
   2   5   3    1.04    0.12
  -2   5  -3    0.94    0.21
   2   5   3    0.91    0.12
  -3  -5  -3   19.88    0.76
   3  -5   3   21.75    0.68
  -3  -5  -3   20.92    0.62
  -3  -5  -3   21.45    0.63
   3  -5   3   21.54    0.93
   3   5   3   21.19    0.56
   3   5   3   20.89    0.64
   3   5   3   20.01    0.64
  -3   5  -3   21.33    0.96
   4  -5   3    0.22    0.09
  -4  -5  -3    0.08    0.05
  -4  -5  -3    0.12    0.09
  -4  -5  -3    0.10    0.07
   4   5   3    0.08    0.06
  -4   5  -3    0.00    0.15
  -5  -5  -3    2.02    0.25
   5  -5   3    2.10    0.19
  -5  -5  -3    1.94    0.16
   5  -5   3    2.30    0.20
  -5   5  -3    1.81    0.32
   5   5   3    1.85    0.16
   6  -5   3    0.70    0.13
  -6  -5  -3    0.50    0.18
  -6   5  -3    0.51    0.24
   6   5   3    0.71    0.10
   7  -5   3    1.59    0.18
  -7  -5  -3    1.53    0.29
  -7   5  -3    1.20    0.32
  -8  -5  -3    0.18    0.18
   8  -5   3    0.28    0.11
  -8   5  -3    0.05    0.21
  -9  -5  -3    0.62    0.28
   9  -6  -3    0.44    0.16
   8  -6  -3   -0.04    0.11
  -8   6   3    0.16    0.21
   7  -6  -3    1.04    0.18
  -7   6   3    1.25    0.31
   6  -6  -3    2.11    0.24
  -6   6   3    2.08    0.35
   5  -6  -3    0.45    0.13
  -5  -6   3    0.51    0.11
   5  -6  -3    0.27    0.11
   5   6  -3    0.27    0.10
   4  -6  -3   10.68    0.46
   4  -6  -3   11.46    0.47
  -4  -6   3    9.80    0.41
   4   6  -3   10.45    0.44
   4   6  -3    9.93    0.36
   3  -6  -3    6.09    0.32
   3  -6  -3    5.72    0.32
  -3  -6   3    5.37    0.28
   3   6  -3    6.26    0.31
  -3   6   3    5.94    0.31
   2  -6  -3    0.24    0.09
  -2  -6   3    0.37    0.10
   2  -6  -3    0.43    0.12
   2  -6  -3    0.25    0.09
   2   6  -3    0.21    0.08
  -2   6   3    0.37    0.10
  -2   6   3    0.17    0.10
   1  -6  -3    3.06    0.21
   1  -6  -3    2.77    0.21
  -1  -6   3    2.50    0.19
  -1  -6   3    2.66    0.29
   1  -6  -3    3.35    0.22
  -1   6   3    2.93    0.21
  -1   6   3    2.55    0.21
   1   6  -3    2.84    0.20
  -1   6   3    2.90    0.21
   0  -6   3   33.44    1.23
   0  -6  -3   32.99    0.97
   0  -6  -3   31.98    0.96
   0  -6  -3   33.15    0.95
   0  -6   3   30.73    0.96
   0   6   3   32.86    0.97
   0   6  -3   33.29    0.97
   0   6   3   32.58    0.97
   0   6   3   31.13    1.06
   1  -6   3   14.62    0.65
   1  -6   3   12.64    0.49
  -1  -6  -3   12.79    0.47
  -1  -6  -3   13.10    0.48
  -1   6  -3   13.28    0.69
   1   6   3   12.74    0.48
   1   6   3   13.62    0.49
  -2  -6  -3   15.41    0.55
   2  -6   3   17.36    0.78
  -2  -6  -3   16.69    0.56
   2  -6   3   17.43    0.59
   2   6   3   16.36    0.57
  -2   6  -3   17.32    0.80
   2   6   3   16.62    0.57
  -3  -6  -3    0.89    0.11
   3  -6   3    1.06    0.20
   3  -6   3    1.01    0.14
  -3  -6  -3    0.90    0.12
  -3  -6  -3    1.13    0.14
  -3   6  -3    1.04    0.24
   3   6   3    1.07    0.14
  -4  -6  -3    2.94    0.24
  -4  -6  -3    2.90    0.20
  -4  -6  -3    3.44    0.18
   4  -6   3    3.14    0.22
  -4   6  -3    2.77    0.38
   4   6   3    3.16    0.21
  -5  -6  -3    5.66    0.38
  -5  -6  -3    5.58    0.28
   5  -6   3    5.68    0.32
   5  -6   3    5.73    0.31
  -5  -6  -3    5.92    0.21
  -5   6  -3    5.25    0.51
   6  -6   3    0.13    0.10
  -6  -6  -3    0.07    0.13
  -6   6  -3    0.00    0.20
  -7  -6  -3    0.30    0.18
   7  -6   3    0.23    0.12
  -7   6  -3    0.20    0.24
   8  -6   3   -0.08    0.09
  -8  -6  -3   -0.02    0.18
  -8   6  -3   -0.11    0.21
   9  -6   3    0.37    0.12
   9  -7  -3    0.46    0.17
   8  -7  -3    0.19    0.15
  -8   7   3   -0.02    0.20
   7  -7  -3    0.52    0.15
  -7   7   3    0.68    0.26
   6  -7  -3    0.12    0.11
  -6   7   3    0.25    0.19
   5  -7  -3    0.30    0.12
  -5  -7   3    0.54    0.12
   5  -7  -3    0.43    0.14
   5   7  -3    0.37    0.12
   5   7  -3    0.40    0.08
  -5   7   3    0.31    0.18
   4  -7  -3    1.79    0.22
   4  -7  -3    1.46    0.20
  -4  -7   3    1.48    0.17
   4   7  -3    1.59    0.19
  -4   7   3    1.84    0.28
   3  -7  -3    5.85    0.33
  -3  -7   3    4.48    0.28
   3  -7  -3    5.07    0.30
  -3   7   3    5.17    0.40
   3   7  -3    4.89    0.29
   2  -7  -3    0.07    0.08
  -2  -7   3    0.06    0.07
  -2   7   3   -0.05    0.10
   2   7  -3    0.00    0.07
  -2   7   3   -0.09    0.05
   1  -7  -3    1.58    0.18
   1  -7  -3    1.26    0.17
  -1  -7   3    1.52    0.24
  -1  -7   3    1.15    0.16
   1   7  -3    1.51    0.18
  -1   7   3    1.05    0.15
  -1   7   3    1.63    0.19
   0  -7   3    2.46    0.28
   0  -7  -3    2.59    0.23
   0  -7   3    2.80    0.21
   0  -7  -3    2.88    0.25
   0   7   3    2.73    0.20
   0   7   3    2.74    0.24
   0   7   3    2.43    0.23
  -1  -7  -3   -0.02    0.06
   1  -7   3    0.01    0.06
   1  -7   3    0.10    0.11
  -1  -7  -3    0.08    0.08
   1   7   3    0.05    0.07
   1   7   3    0.10    0.08
  -1   7  -3    0.07    0.17
   2  -7   3    1.39    0.23
   2  -7   3    1.28    0.17
  -2  -7  -3    1.52    0.18
  -2  -7  -3    1.51    0.17
   2   7   3    1.23    0.16
  -2   7  -3    1.48    0.28
   3  -7   3    0.13    0.08
  -3  -7  -3    0.08    0.07
  -3  -7  -3    0.08    0.06
  -3  -7  -3    0.07    0.08
   3   7   3    0.16    0.08
  -3   7  -3    0.06    0.16
  -4  -7  -3    0.17    0.09
   4  -7   3    0.10    0.09
  -4  -7  -3    0.14    0.07
  -4  -7  -3    0.32    0.10
   4   7   3    0.13    0.08
  -4   7  -3    0.12    0.18
  -5  -7  -3    0.39    0.08
   5  -7   3    0.31    0.12
  -5  -7  -3    0.42    0.13
   5  -7   3    0.22    0.10
   5   7   3    0.26    0.10
  -5   7  -3    0.17    0.21
  -6  -7  -3    0.39    0.15
   6  -7   3    0.39    0.13
  -6   7  -3   -0.02    0.21
   7  -7   3    0.49    0.15
  -7  -7  -3    0.65    0.21
  -7   7  -3    0.48    0.28
   8  -7   3    0.92    0.17
  -8   7  -3    0.49    0.33
   9  -7   3   -0.05    0.12
   9  -8  -3    0.06    0.14
   8  -8  -3    0.22    0.15
  -8   8   3   -0.25    0.19
   7  -8  -3    0.24    0.14
  -7   8   3    0.38    0.24
   6  -8  -3    2.10    0.26
  -6   8   3    1.55    0.34
  -5  -8   3    0.35    0.12
   5  -8  -3    0.41    0.14
  -5   8   3    0.23    0.19
   4  -8  -3    3.54    0.32
  -4  -8   3    3.86    0.26
   4   8  -3    3.72    0.31
  -4   8   3    3.15    0.38
  -3  -8   3   -0.03    0.07
   3  -8  -3    0.11    0.10
   3   8  -3   -0.05    0.08
  -3   8   3   -0.03    0.13
  -2  -8   3    4.17    0.28
   2  -8  -3    4.10    0.29
  -2   8   3    4.83    0.35
   1  -8  -3    0.23    0.09
  -1  -8   3   -0.14    0.15
  -1  -8   3    0.19    0.09
  -1   8   3    0.36    0.12
   0  -8  -3    5.41    0.31
   0  -8   3    5.15    0.40
   0  -8   3    3.96    0.27
   0  -8  -3    4.55    0.29
   0   8   3    4.60    0.29
   1  -8   3    6.26    0.42
  -1  -8  -3    5.37    0.31
   1  -8   3    5.52    0.33
  -1  -8  -3    5.93    0.33
  -1   8  -3    6.08    0.51
   1   8   3    5.45    0.32
   2  -8   3    5.93    0.34
  -2  -8  -3    6.48    0.33
  -2  -8  -3    5.91    0.32
   2  -8   3    5.55    0.42
  -2   8  -3    6.03    0.50
   2   8   3    6.52    0.35
  -3  -8  -3    0.13    0.06
  -3  -8  -3    0.06    0.09
  -3  -8  -3   -0.01    0.07
   3  -8   3    0.08    0.08
   3   8   3    0.05    0.08
  -3   8  -3    0.01    0.20
  -4  -8  -3    1.74    0.18
   4  -8   3    1.58    0.21
   4  -8   3    1.46    0.21
  -4  -8  -3    1.40    0.16
   4   8   3    1.44    0.19
  -4   8  -3    1.28    0.32
   5  -8   3    0.39    0.13
  -5  -8  -3    0.57    0.15
  -5   8  -3    0.68    0.29
   6  -8   3   -0.03    0.09
  -6  -8  -3    0.12    0.13
  -6   8  -3   -0.04    0.24
   7  -8   3    0.13    0.12
  -7   8  -3    0.31    0.29
   8  -8   3    0.48    0.16
   8  -9  -3    0.19    0.15
   7  -9  -3    0.17    0.14
  -7   9   3    0.21    0.22
   6  -9  -3    0.52    0.16
  -6   9   3    0.50    0.23
   5  -9  -3    5.11    0.36
  -5   9   3    5.80    0.53
  -4  -9   3    4.21    0.29
   4  -9  -3    3.40    0.32
  -4   9   3    3.05    0.38
   4   9  -3    3.53    0.32
  -3  -9   3    0.97    0.17
   3  -9  -3    1.09    0.19
  -3   9   3    1.03    0.23
  -2  -9   3    0.16    0.10
  -2  -9   3    0.48    0.24
   2  -9  -3    0.28    0.12
  -2   9   3    0.07    0.13
  -1  -9   3    0.22    0.10
  -1  -9   3    0.28    0.18
   1  -9  -3    0.19    0.10
  -1   9   3    0.06    0.12
   0  -9   3    0.82    0.20
   0  -9  -3    0.91    0.16
   0  -9   3    0.97    0.17
   0   9   3    1.03    0.17
  -1  -9  -3   15.81    0.61
   1  -9   3   14.30    0.74
   1  -9   3   15.07    0.61
  -1   9  -3   15.03    0.84
  -2  -9  -3    0.39    0.12
   2  -9   3    0.49    0.13
  -2   9  -3    0.51    0.26
  -3  -9  -3    7.80    0.39
   3  -9   3    7.34    0.41
   3   9   3    7.66    0.41
  -3   9  -3    8.09    0.65
  -4  -9  -3    0.63    0.11
  -4  -9  -3    0.55    0.12
   4  -9   3    0.26    0.12
   4   9   3    0.28    0.13
  -4   9  -3    0.34    0.26
   5  -9   3    3.72    0.34
  -5  -9  -3    4.50    0.31
  -5   9  -3    3.76    0.52
   6  -9   3    0.40    0.15
  -6   9  -3    0.07    0.25
   7  -9   3    1.51    0.23
  -7   9  -3    0.57    0.33
   8  -9   3    0.08    0.14
   8 -10  -3    0.32    0.18
   7 -10  -3   -0.09    0.13
  -7  10   3    0.39    0.27
   6 -10  -3    0.37    0.15
  -6  10   3    0.20    0.25
   5 -10  -3   10.29    0.55
  -5  10   3   10.87    0.76
  -4 -10   3    2.27    0.26
   4 -10  -3    1.77    0.26
  -4  10   3    2.47    0.36
   3 -10  -3   29.50    1.07
  -3 -10   3   32.06    1.05
  -3  10   3   31.75    1.31
   2 -10  -3    5.52    0.36
  -2 -10   3    5.05    0.47
  -2 -10   3    4.65    0.34
  -2  10   3    5.24    0.41
  -1 -10   3    0.16    0.11
   1 -10  -3    0.32    0.13
  -1 -10   3    0.09    0.17
  -1  10   3    0.26    0.16
   0 -10   3   15.12    0.62
   0 -10  -3   14.10    0.62
   0 -10   3   14.49    0.74
  -1 -10  -3    4.97    0.33
   1 -10   3    5.97    0.44
   1 -10   3    4.75    0.33
  -1  10  -3    5.05    0.51
   2 -10   3    0.02    0.09
  -2 -10  -3    0.06    0.10
  -2  10  -3    0.10    0.25
  -3 -10  -3    0.05    0.10
   3 -10   3    0.12    0.11
  -3  10  -3    0.65    0.30
   4 -10   3    0.79    0.17
  -4 -10  -3    0.74    0.16
  -4  10  -3    0.60    0.31
   5 -10   3    1.99    0.26
  -5  10  -3    2.48    0.46
   6 -10   3    3.90    0.36
  -6  10  -3    3.54    0.57
   7 -10   3    4.09    0.39
  -7  10  -3    3.74    0.62
   8 -10   3    1.08    0.23
   7 -11  -3    0.26    0.16
  -7  11   3    0.37    0.31
   6 -11  -3    0.35    0.18
  -6  11   3    0.48    0.27
   5 -11  -3    0.55    0.18
  -5  11   3    0.46    0.25
  -4 -11   3    0.14    0.13
   4 -11  -3   -0.10    0.10
  -4  11   3   -0.04    0.18
   3 -11  -3    1.11    0.21
  -3 -11   3    1.03    0.32
  -3 -11   3    1.23    0.22
  -3  11   3    0.92    0.25
  -2 -11   3    0.95    0.28
   2 -11  -3    1.11    0.21
  -2 -11   3    1.09    0.20
  -2  11   3    0.83    0.24
   1 -11  -3    4.56    0.40
  -1 -11   3    4.19    0.37
  -1 -11   3    3.83    0.40
  -1  11   3    4.96    0.43
   0 -11  -3    2.36    0.28
   0 -11   3    2.14    0.31
   0 -11   3    2.45    0.29
   1 -11   3    4.79    0.36
  -1 -11  -3    4.75    0.36
  -1  11  -3    4.41    0.52
   2 -11   3    0.93    0.19
  -2 -11  -3    0.58    0.16
  -2  11  -3    0.69    0.33
  -3 -11  -3    6.50    0.39
   3 -11   3    5.94    0.40
  -3  11  -3    6.77    0.65
   4 -11   3    0.86    0.18
  -4  11  -3    0.43    0.33
   5 -11   3    0.04    0.12
  -5  11  -3    0.04    0.32
   6 -11   3   -0.10    0.11
  -6  11  -3   -0.16    0.32
   7 -11   3    0.46    0.17
   7 -12  -3   -0.02    0.15
  -7  12   3   -0.15    0.27
   6 -12  -3    0.13    0.14
  -6  12   3   -0.28    0.24
   5 -12  -3   -0.02    0.12
  -5  12   3    0.04    0.24
   4 -12  -3    0.41    0.17
  -4  12   3    0.31    0.24
  -3 -12   3    0.06    0.11
   3 -12  -3    0.18    0.14
  -3  12   3    0.08    0.21
  -2 -12   3    0.11    0.11
  -2 -12   3    0.12    0.21
   2 -12  -3    0.44    0.16
  -2  12   3    0.19    0.21
  -1 -12   3    3.48    0.36
  -1 -12   3    2.92    0.36
   1 -12  -3    2.58    0.31
  -1  12   3    3.20    0.36
   0 -12   3    2.22    0.28
   0 -12  -3    1.99    0.28
   1 -12   3    2.54    0.31
  -1 -12  -3    2.58    0.31
   2 -12   3   -0.16    0.09
  -2 -12  -3   -0.01    0.10
  -2  12  -3   -0.12    0.29
  -3 -12  -3    0.04    0.12
   3 -12   3   -0.04    0.13
  -3  12  -3   -0.05    0.27
   4 -12   3    0.39    0.16
  -4  12  -3   -0.34    0.27
   5 -12   3    0.17    0.13
  -5  12  -3   -0.25    0.29
   6 -12   3   -0.01    0.13
  -6  12  -3   -0.37    0.34
   7 -12   3    0.18    0.16
   6 -13  -3    0.66    0.22
  -6  13   3    0.46    0.34
   5 -13  -3    0.53    0.19
  -5  13   3    0.24    0.28
   4 -13  -3    0.49    0.19
  -4  13   3    0.76    0.28
  -3 -13   3    4.01    0.40
   3 -13  -3    3.99    0.42
  -3  13   3    4.98    0.53
   2 -13  -3    1.15    0.24
  -2 -13   3    1.72    0.28
  -2  13   3    1.45    0.33
   1 -13  -3    0.56    0.17
  -1 -13   3    0.23    0.15
  -1  13   3    0.45    0.24
   0 -13  -3    0.73    0.21
   0 -13   3    1.17    0.24
  -1 -13  -3    0.13    0.13
   1 -13   3    0.14    0.13
   2 -13   3    0.69    0.20
  -2 -13  -3    0.64    0.18
  -2  13  -3    0.23    0.33
   3 -13   3    0.41    0.18
  -3  13  -3    0.30    0.35
   4 -13   3    1.18    0.24
  -4  13  -3    1.00    0.44
   5 -13   3   -0.16    0.12
  -5  13  -3    0.18    0.39
   6 -13   3    0.27    0.18
  -6  13  -3   -0.42    0.35
   6 -14  -3    0.23    0.18
  -6  14   3    0.01    0.34
   5 -14  -3    0.19    0.17
  -5  14   3   -0.49    0.26
   4 -14  -3    0.43    0.19
  -4  14   3    0.02    0.30
   3 -14  -3    0.91    0.24
  -3 -14   3    0.71    0.20
  -3  14   3    1.06    0.35
  -2 -14   3    0.07    0.13
   2 -14  -3    0.14    0.14
   1 -14  -3    0.14    0.16
  -1 -14   3   -0.03    0.13
   0 -14  -3    0.04    0.12
   0 -14   3   -0.10    0.11
   1 -14   3    0.87    0.22
  -1 -14  -3    1.33    0.25
  -2 -14  -3    2.68    0.34
   2 -14   3    2.70    0.35
  -2  14  -3    2.51    0.51
   3 -14   3   -0.01    0.13
  -3  14  -3   -0.39    0.32
   4 -14   3    1.77    0.29
  -4  14  -3    1.81    0.53
   5 -14   3    0.80    0.23
  -5  14  -3    0.20    0.45
   6 -14   3    0.03    0.16
   5 -15  -3    0.06    0.18
   4 -15  -3    0.02    0.17
   3 -15  -3    0.38    0.20
   2 -15  -3    0.28    0.19
  -2 -15   3   -0.10    0.14
   1 -15  -3    2.14    0.33
  -1 -15   3    1.32    0.27
   0 -15   3    0.04    0.15
   0 -15  -3    0.44    0.19
   1 -15   3    0.14    0.14
  -1 -15  -3    0.04    0.14
  -2 -15  -3   -0.01    0.15
   2 -15   3   -0.12    0.13
   3 -15   3    0.14    0.14
  -3  15  -3   -0.96    0.32
   4 -15   3    0.25    0.19
  -4  15  -3   -0.27    0.44
   5 -15   3    0.22    0.17
  -5  15  -3   -0.65    0.44
   4 -16  -3    0.26    0.19
   3 -16  -3    0.50    0.22
   2 -16  -3    0.43    0.21
  -2 -16   3    0.43    0.21
  -1 -16   3   -0.05    0.15
   1 -16  -3   -0.40    0.10
   0 -16  -3   -0.10    0.14
   0 -16   3   -0.04    0.14
  -1 -16  -3    0.55    0.21
   1 -16   3    0.70    0.24
   2 -16   3    0.20    0.17
   3 -16   3   -0.11    0.14
   4 -16   3    0.07    0.17
  -4  16  -3   -0.89    0.41
   2 -17  -3   -0.15    0.15
  -1 -17   3    0.38    0.20
   1 -17  -3    0.39    0.22
   0 -17   3    0.03    0.17
   0 -17  -3    0.02    0.17
   1 -17   3    0.33    0.21
   2 -17   3   -0.03    0.19
   9   0  -4   -0.08    0.09
   8   0  -4    0.82    0.15
   7   0  -4   13.10    0.51
   6   0  -4    0.07    0.07
  -6   0   4    0.08    0.06
   6   0  -4    0.04    0.08
  -6   0   4   -0.02    0.08
  -5   0   4   16.30    0.51
  -5   0   4   16.38    0.54
   5   0  -4   16.32    0.55
   5   0  -4   16.04    0.55
   4   0  -4   25.44    0.69
  -4   0   4   27.66    0.75
   4   0  -4   25.25    0.76
  -4   0   4   25.22    0.74
   3   0  -4    9.15    0.34
   3   0  -4    8.96    0.31
  -3   0   4    8.75    0.32
  -3   0   4    9.59    0.33
   2   0  -4  138.45    3.37
  -2   0   4  137.85    3.45
   2   0  -4  137.61    3.45
  -2   0   4  142.03    3.38
   1   0  -4   27.93    0.74
   1   0  -4   27.23    0.75
  -1   0   4   25.64    0.75
  -1   0   4   27.46    0.74
   0   0  -4   62.89    1.59
   0   0   4   60.85    1.59
   0   0  -4   63.39    1.56
   1   0   4  160.51    5.03
  -1   0  -4  168.64    3.96
  -1   0  -4  158.24    5.04
   1   0   4  158.74    3.95
  -2   0  -4    0.05    0.04
  -2   0  -4    0.01    0.03
   2   0   4    0.01    0.04
   2   0   4    0.04    0.08
  -2   0  -4    0.09    0.11
  -3   0  -4   16.74    0.73
   3   0   4   16.71    0.47
  -4   0  -4    2.01    0.26
   4   0   4    2.37    0.11
  -5   0  -4   15.51    0.79
  -6   0  -4    0.19    0.16
  -7   0  -4    0.27    0.20
  -8   0  -4    3.55    0.50
  -9   0  -4    0.25    0.27
   9  -1  -4    0.00    0.10
   9   1  -4    0.06    0.09
   8  -1  -4    0.00    0.09
   8   1  -4    0.04    0.09
   7  -1  -4    0.18    0.11
   7   1  -4    0.14    0.11
   6  -1  -4    0.14    0.08
  -6  -1   4    0.11    0.09
   6  -1  -4    0.23    0.08
  -6  -1   4    0.11    0.05
  -6   1   4    0.09    0.06
   6   1  -4    0.17    0.08
  -6   1   4    0.17    0.09
   5  -1  -4   13.46    0.48
  -5  -1   4   13.82    0.47
  -5  -1   4   13.06    0.44
   5  -1  -4   12.80    0.48
  -5   1   4   13.65    0.47
   5   1  -4   13.89    0.48
  -5   1   4   13.18    0.45
   4  -1  -4    3.31    0.20
  -4  -1   4    2.90    0.18
  -4  -1   4    2.66    0.18
   4  -1  -4    3.21    0.20
   4  -1  -4    2.98    0.16
  -4   1   4    3.11    0.18
   4   1  -4    3.02    0.20
   4   1  -4    2.96    0.15
  -4   1   4    2.74    0.18
  -3  -1   4    2.97    0.17
   3  -1  -4    3.16    0.18
   3  -1  -4    3.16    0.19
  -3  -1   4    3.29    0.18
   3  -1  -4    3.22    0.17
   3   1  -4    3.02    0.16
   3   1  -4    3.54    0.19
  -3   1   4    2.94    0.17
  -3   1   4    3.26    0.19
   2  -1  -4    0.04    0.06
   2  -1  -4    0.06    0.06
  -2  -1   4   -0.05    0.06
   2  -1  -4   -0.05    0.05
  -2  -1   4   -0.05    0.05
   2   1  -4   -0.06    0.05
  -2   1   4    0.07    0.05
   2   1  -4    0.05    0.06
  -2   1   4    0.05    0.06
   1  -1  -4   81.90    2.05
   1  -1  -4   82.93    2.01
   1  -1  -4   81.09    2.06
  -1  -1   4   79.48    2.05
  -1   1   4   81.03    2.00
   1   1  -4   79.34    2.00
  -1   1   4   79.86    2.05
   1   1  -4   81.71    2.05
   0  -1  -4   55.52    1.43
   0  -1   4   55.94    1.43
   0  -1  -4   53.94    1.43
   0  -1  -4   54.98    1.40
   0   1   4   55.01    1.43
   0   1  -4   56.41    1.43
   0   1   4   57.32    1.40
  -1  -1  -4    5.76    0.21
   1  -1   4    5.47    0.33
   1  -1   4    5.69    0.22
  -1  -1  -4    6.19    0.35
  -1  -1  -4    5.72    0.22
  -1  -1  -4    6.13    0.22
   1   1   4    5.62    0.31
  -1   1  -4    6.07    0.22
  -1   1  -4    5.75    0.40
   1   1   4    6.09    0.22
  -2  -1  -4    6.52    0.36
  -2  -1  -4    6.28    0.21
   2  -1   4    6.54    0.23
  -2  -1  -4    6.63    0.22
   2  -1   4    6.77    0.37
  -2  -1  -4    6.30    0.21
   2   1   4    5.91    0.33
   2   1   4    6.26    0.22
  -2   1  -4    6.68    0.22
  -2   1  -4    6.75    0.41
   3  -1   4   17.11    0.49
   3  -1   4   17.03    0.75
  -3  -1  -4   17.41    0.73
   3   1   4   17.31    0.48
  -3   1  -4   16.94    0.46
  -3   1  -4   17.91    0.46
  -3   1  -4   16.35    0.76
  -4  -1  -4    1.23    0.20
   4  -1   4    1.33    0.10
  -4   1  -4    1.02    0.21
   4   1   4    1.46    0.09
   5  -1   4   -0.09    0.04
  -5  -1  -4    0.08    0.12
  -5   1  -4   -0.12    0.12
  -6  -1  -4    4.54    0.44
  -6   1  -4    4.05    0.46
  -7  -1  -4    0.66    0.24
  -7   1  -4    0.77    0.26
  -8  -1  -4    1.65    0.35
  -8   1  -4    1.31    0.35
  -9  -1  -4    0.00    0.21
  -9   1  -4   -0.13    0.21
   9  -2  -4    0.24    0.11
   9   2  -4    0.28    0.12
   8  -2  -4    0.67    0.15
   8   2  -4    0.71    0.14
   7  -2  -4    1.32    0.17
   6  -2  -4    0.40    0.10
  -6  -2   4    0.57    0.12
   6  -2  -4    0.51    0.12
  -6  -2   4    0.43    0.07
  -6   2   4    0.71    0.13
  -6   2   4    0.38    0.09
   6   2  -4    0.46    0.10
  -5  -2   4    0.68    0.13
   5  -2  -4    0.82    0.13
   5  -2  -4    0.78    0.13
  -5  -2   4    0.86    0.11
  -5   2   4    0.83    0.12
   5   2  -4    0.97    0.13
  -5   2   4    0.95    0.14
  -4  -2   4   38.35    1.02
   4  -2  -4   36.87    1.05
   4  -2  -4   36.76    0.97
  -4  -2   4   35.25    1.00
   4  -2  -4   36.90    1.05
  -4   2   4   37.77    1.03
  -4   2   4   36.17    1.02
   4   2  -4   36.76    0.95
   4   2  -4   35.54    1.03
   3  -2  -4    1.35    0.14
  -3  -2   4    1.25    0.13
   3  -2  -4    1.01    0.13
   3  -2  -4    1.27    0.13
  -3   2   4    1.35    0.14
   3   2  -4    1.33    0.14
  -3   2   4    1.47    0.14
   3   2  -4    1.37    0.12
  -2  -2   4  106.72    2.70
   2  -2  -4  106.42    2.71
   2  -2  -4  107.67    2.65
   2  -2  -4  106.73    2.72
  -2   2   4  110.04    2.65
   2   2  -4  107.61    2.64
   2   2  -4  107.41    2.71
  -2   2   4  106.20    2.71
   1  -2  -4    0.09    0.06
   1  -2  -4    0.02    0.05
   1  -2  -4    0.10    0.06
  -1  -2   4    0.03    0.05
  -1   2   4    0.00    0.05
   1   2  -4    0.09    0.05
  -1   2   4    0.01    0.04
  -1   2   4   -0.03    0.05
   0  -2  -4   15.09    0.48
   0  -2  -4   15.55    0.47
   0  -2   4   15.88    0.48
   0  -2   4   15.54    0.67
   0  -2  -4   15.43    0.48
   0   2   4   15.52    0.47
   0   2   4   15.38    0.48
   0   2   4   15.87    0.48
   0   2  -4   15.87    0.48
  -1  -2  -4   90.14    2.92
   1  -2   4   93.13    3.00
  -1  -2  -4   93.47    2.32
   1  -2   4   92.79    2.34
  -1  -2  -4   92.73    2.32
  -1  -2  -4   93.20    2.28
   1   2   4   91.12    2.91
   1   2   4   94.95    2.33
  -1   2  -4   96.26    2.34
   1   2   4   91.91    2.33
  -1   2  -4   90.77    3.01
   1   2   4   94.58    2.27
   2  -2   4    0.98    0.10
  -2  -2  -4    0.75    0.08
  -2  -2  -4    0.87    0.08
  -2  -2  -4    0.86    0.13
   2  -2   4    1.08    0.17
  -2  -2  -4    1.08    0.09
  -2   2  -4    1.00    0.10
   2   2   4    0.75    0.11
   2   2   4    0.93    0.09
  -2   2  -4    0.90    0.19
   2   2   4    0.93    0.09
   3  -2   4   49.96    1.31
   3  -2   4   51.35    1.80
  -3  -2  -4   49.32    1.24
  -3  -2  -4   53.43    1.25
  -3  -2  -4   49.77    1.73
  -3  -2  -4   49.83    1.25
  -3   2  -4   49.34    1.82
   3   2   4   49.69    1.29
   3   2   4   49.55    1.29
  -3   2  -4   51.85    1.29
  -4  -2  -4    0.99    0.08
   4  -2   4    1.03    0.10
  -4  -2  -4    0.72    0.17
   4   2   4    0.95    0.08
  -4   2  -4    0.98    0.21
   4   2   4    1.00    0.08
   5  -2   4   10.52    0.35
  -5  -2  -4    9.85    0.59
  -5   2  -4   10.58    0.66
  -6  -2  -4   -0.08    0.13
   6  -2   4   -0.01    0.05
   6  -2   4    0.04    0.05
  -6   2  -4   -0.02    0.17
  -7  -2  -4   -0.10    0.14
   7  -2   4    0.03    0.06
  -7   2  -4    0.13    0.19
  -8  -2  -4    1.39    0.32
  -8   2  -4    1.87    0.40
  -9  -2  -4    0.14    0.24
  -9   2  -4    0.34    0.30
   9  -3  -4   -0.11    0.11
   9   3  -4   -0.01    0.10
   8  -3  -4    0.07    0.09
   7  -3  -4    0.56    0.14
  -6  -3   4    1.30    0.12
   6  -3  -4    1.40    0.18
   6  -3  -4    1.10    0.16
  -6   3   4    1.34    0.18
   6   3  -4    0.96    0.14
   5  -3  -4    0.28    0.09
   5  -3  -4    0.23    0.09
  -5  -3   4    0.28    0.07
   5   3  -4    0.17    0.08
  -5   3   4    0.27    0.10
  -5   3   4    0.30    0.08
  -4  -3   4    0.74    0.11
   4  -3  -4    0.55    0.11
   4  -3  -4    0.64    0.12
   4  -3  -4    0.44    0.10
   4   3  -4    0.54    0.09
  -4   3   4    0.59    0.11
  -4   3   4    0.46    0.10
   4   3  -4    0.28    0.09
   3  -3  -4    5.93    0.28
   3  -3  -4    5.90    0.28
  -3  -3   4    5.39    0.25
   3  -3  -4    5.56    0.26
   3   3  -4    5.67    0.27
   3   3  -4    5.91    0.25
  -3   3   4    5.53    0.26
  -3   3   4    5.70    0.27
   2  -3  -4   20.48    0.62
   2  -3  -4   18.22    0.61
   2  -3  -4   19.45    0.59
  -2  -3   4   19.20    0.60
  -2   3   4   20.35    0.60
  -2   3   4   19.72    0.61
  -2   3   4   19.06    0.61
   2   3  -4   19.62    0.61
   1  -3  -4   20.35    0.62
  -1  -3   4   20.02    0.61
   1  -3  -4   20.06    0.60
   1  -3  -4   20.59    0.62
   1   3  -4   20.45    0.62
  -1   3   4   20.28    0.62
  -1   3   4   19.27    0.61
   0  -3   4    0.21    0.07
   0  -3  -4    0.12    0.06
   0  -3   4    0.20    0.15
   0  -3  -4    0.18    0.06
   0  -3  -4    0.21    0.06
   0   3  -4    0.21    0.06
   0   3   4    0.24    0.07
   0   3   4    0.22    0.07
   0   3   4    0.62    0.09
  -1  -3  -4   27.30    0.74
  -1  -3  -4   26.75    0.75
   1  -3   4   27.25    0.77
   1  -3   4   27.44    1.02
  -1  -3  -4   25.81    0.75
   1   3   4   26.47    0.76
  -1   3  -4   26.24    1.04
   1   3   4   25.66    0.76
   1   3   4   27.41    0.73
  -1   3  -4   28.30    0.77
   1   3   4   26.24    0.88
  -2  -3  -4    6.31    0.24
  -2  -3  -4    6.33    0.24
   2  -3   4    6.35    0.26
   2  -3   4    6.63    0.40
  -2  -3  -4    6.25    0.24
  -2  -3  -4    6.52    0.32
  -2   3  -4    6.38    0.26
   2   3   4    6.71    0.22
   2   3   4    7.00    0.26
   2   3   4    6.03    0.25
  -3  -3  -4   15.35    0.66
  -3  -3  -4   15.63    0.47
   3  -3   4   16.10    0.75
   3  -3   4   16.00    0.51
  -3  -3  -4   15.92    0.45
  -3  -3  -4   16.38    0.46
  -3   3  -4   17.68    0.79
   3   3   4   16.21    0.49
  -3   3  -4   17.15    0.50
  -4  -3  -4    1.13    0.18
   4  -3   4    1.23    0.12
  -4  -3  -4    1.24    0.10
   4   3   4    1.56    0.11
   4   3   4    1.20    0.11
  -4   3  -4    1.40    0.11
  -4   3  -4    1.08    0.23
  -5  -3  -4    0.20    0.13
  -5  -3  -4    0.00    0.05
   5  -3   4   -0.01    0.05
   5   3   4    0.02    0.05
  -5   3  -4   -0.02    0.13
   6  -3   4    0.81    0.11
  -6  -3  -4    0.73    0.08
   6  -3   4    0.58    0.10
  -6  -3  -4    0.66    0.21
  -6   3  -4    0.65    0.23
  -7  -3  -4    0.11    0.17
   7  -3   4    0.11    0.08
  -7   3  -4    0.09    0.20
   8  -3   4    0.08    0.07
  -8  -3  -4   -0.05    0.18
  -8   3  -4    0.15    0.24
  -9  -3  -4   -0.01    0.21
   9  -4  -4   -0.07    0.10
   9   4  -4    0.02    0.10
   8  -4  -4    0.12    0.11
   7  -4  -4    1.69    0.21
   6  -4  -4    4.11    0.27
   6  -4  -4    4.52    0.29
  -6  -4   4    4.07    0.21
   6   4  -4    3.93    0.26
   5  -4  -4   -0.01    0.07
  -5  -4   4   -0.06    0.06
   5  -4  -4    0.08    0.08
   5   4  -4    0.08    0.07
  -5   4   4    0.01    0.06
   4  -4  -4    3.75    0.24
   4  -4  -4    3.83    0.24
  -4  -4   4    4.06    0.22
  -4   4   4    4.07    0.23
   4   4  -4    3.67    0.19
   4   4  -4    3.66    0.23
  -3  -4   4   12.51    0.45
   3  -4  -4   12.40    0.47
   3  -4  -4   12.74    0.45
   3  -4  -4   12.58    0.47
   3   4  -4   11.83    0.45
   3   4  -4   12.62    0.42
  -3   4   4   12.76    0.46
   2  -4  -4    7.03    0.32
   2  -4  -4    7.27    0.32
  -2  -4   4    7.16    0.30
   2  -4  -4    6.66    0.30
  -2   4   4    7.30    0.32
  -2   4   4    7.36    0.32
   2   4  -4    6.99    0.31
   1  -4  -4    5.22    0.25
   1  -4  -4    5.08    0.25
   1  -4  -4    5.01    0.25
  -1  -4   4    4.88    0.24
  -1   4   4    4.38    0.23
   1   4  -4    4.49    0.24
  -1   4   4    5.20    0.25
   0  -4  -4    0.19    0.08
   0  -4   4    0.14    0.07
   0  -4   4    0.26    0.14
   0  -4  -4    0.16    0.06
   0  -4  -4    0.10    0.07
   0   4   4    0.13    0.06
   0   4   4    0.19    0.07
   0   4  -4    0.12    0.06
   1  -4   4    5.52    0.26
   1  -4   4    5.94    0.39
  -1  -4  -4    5.64    0.25
  -1  -4  -4    5.43    0.25
  -1  -4  -4    5.70    0.25
  -1   4  -4    6.59    0.46
   1   4   4    5.72    0.26
   1   4   4    6.06    0.26
  -1   4  -4    5.90    0.26
   1   4   4    5.79    0.21
  -2  -4  -4    2.84    0.17
  -2  -4  -4    2.92    0.20
   2  -4   4    2.80    0.18
  -2  -4  -4    2.82    0.17
   2  -4   4    2.83    0.29
  -2  -4  -4    2.78    0.16
  -2   4  -4    2.77    0.31
   2   4   4    2.88    0.17
   2   4   4    2.88    0.17
  -2   4  -4    2.70    0.17
   2   4   4    3.00    0.15
  -3  -4  -4    3.67    0.25
  -3  -4  -4    3.78    0.17
   3  -4   4    3.56    0.32
  -3  -4  -4    3.37    0.18
   3  -4   4    3.63    0.21
  -3  -4  -4    3.48    0.17
   3   4   4    3.18    0.18
   3   4   4    3.28    0.18
  -3   4  -4    2.82    0.33
  -4  -4  -4    2.53    0.11
  -4  -4  -4    2.90    0.16
  -4  -4  -4    2.65    0.25
   4  -4   4    2.58    0.18
   4   4   4    2.55    0.16
   4   4   4    2.31    0.15
  -4   4  -4    2.43    0.34
  -5  -4  -4    8.30    0.30
  -5  -4  -4    7.73    0.49
   5  -4   4    8.23    0.34
  -5   4  -4    8.47    0.61
   5   4   4    9.19    0.31
  -6  -4  -4    1.28    0.12
   6  -4   4    1.39    0.15
  -6  -4  -4    1.05    0.23
   6  -4   4    1.53    0.16
   6   4   4    1.33    0.11
  -6   4  -4    1.05    0.30
   7  -4   4    1.44    0.16
  -7  -4  -4    1.71    0.14
  -7  -4  -4    1.54    0.29
  -7   4  -4    1.36    0.34
  -8  -4  -4    0.17    0.21
   8  -4   4    0.39    0.11
  -8   4  -4    0.23    0.24
  -9  -4  -4    0.13    0.22
   9  -5  -4    0.52    0.16
   8  -5  -4    0.07    0.11
   7  -5  -4    0.72    0.16
   6  -5  -4    0.11    0.10
  -5  -5   4    0.31    0.09
   5  -5  -4    0.09    0.08
   5  -5  -4    0.14    0.09
   5   5  -4    0.33    0.10
  -5   5   4    0.28    0.10
   5   5  -4    0.29    0.06
  -4  -5   4    0.05    0.07
   4  -5  -4   -0.11    0.06
   4  -5  -4   -0.06    0.06
   4   5  -4   -0.02    0.06
  -4   5   4    0.00    0.06
   4   5  -4    0.07    0.07
   3  -5  -4    0.69    0.13
  -3  -5   4    0.69    0.12
   3  -5  -4    0.63    0.12
   3  -5  -4    0.81    0.14
   3   5  -4    0.76    0.13
   2  -5  -4    0.73    0.12
   2  -5  -4    0.60    0.11
  -2  -5   4    0.61    0.11
   2  -5  -4    0.85    0.13
   2   5  -4    0.55    0.11
  -2   5   4    0.54    0.11
  -1  -5   4    2.28    0.19
   1  -5  -4    1.98    0.19
   1  -5  -4    2.28    0.20
   1  -5  -4    2.47    0.18
   1   5  -4    2.27    0.17
  -1   5   4    1.92    0.18
  -1   5   4    2.42    0.18
   0  -5   4   -0.01    0.05
   0  -5  -4    0.03    0.06
   0  -5  -4    0.08    0.06
   0  -5  -4    0.06    0.06
   0  -5   4    0.11    0.14
   0   5   4    0.09    0.07
   0   5  -4    0.02    0.06
   0   5   4    0.01    0.05
  -1  -5  -4   26.12    0.78
  -1  -5  -4   27.86    0.80
  -1  -5  -4   27.69    0.80
   1  -5   4   27.29    1.06
   1  -5   4   26.48    0.81
   1   5   4   25.87    0.80
  -1   5  -4   25.64    1.08
   1   5   4   26.07    0.80
  -1   5  -4   26.41    0.80
  -2  -5  -4    0.82    0.11
  -2  -5  -4    0.98    0.10
   2  -5   4    0.94    0.13
   2  -5   4    0.99    0.19
  -2  -5  -4    0.97    0.13
   2   5   4    1.05    0.13
  -2   5  -4    0.87    0.21
   2   5   4    0.93    0.12
  -3  -5  -4    0.73    0.12
   3  -5   4    0.90    0.19
  -3  -5  -4    0.69    0.10
   3  -5   4    0.87    0.13
   3   5   4    0.81    0.08
  -3   5  -4    0.91    0.23
   3   5   4    0.83    0.12
   3   5   4    0.74    0.11
   4  -5   4    0.51    0.11
  -4  -5  -4    0.39    0.07
  -4  -5  -4    0.25    0.11
  -4  -5  -4    0.40    0.09
   4   5   4    0.36    0.09
  -4   5  -4    0.26    0.18
   4   5   4    0.26    0.07
  -5  -5  -4    1.94    0.25
  -5  -5  -4    1.93    0.17
   5  -5   4    2.03    0.19
  -5   5  -4    2.09    0.35
   5   5   4    2.21    0.17
  -6  -5  -4    0.28    0.16
   6  -5   4    0.20    0.10
  -6  -5  -4    0.27    0.09
   6   5   4    0.27    0.08
  -6   5  -4    0.05    0.19
   7  -5   4    0.16    0.10
  -7  -5  -4   -0.10    0.16
  -7   5  -4   -0.12    0.19
   8  -5   4    0.70    0.13
  -8  -5  -4    0.40    0.22
  -8   5  -4    0.56    0.30
   9  -6  -4   -0.07    0.12
   8  -6  -4    0.00    0.10
  -8   6   4    0.14    0.20
   7  -6  -4    0.32    0.14
   6  -6  -4    0.18    0.11
   5  -6  -4    0.30    0.12
  -5  -6   4    0.72    0.12
   5  -6  -4    0.43    0.13
   5   6  -4    0.63    0.13
   5   6  -4    0.51    0.09
  -4  -6   4    1.97    0.19
   4  -6  -4    2.11    0.23
   4  -6  -4    1.29    0.18
   4   6  -4    1.57    0.18
  -4   6   4    1.86    0.20
   4   6  -4    1.44    0.15
   3  -6  -4    7.70    0.37
  -3  -6   4    6.50    0.32
   3  -6  -4    6.98    0.36
   3  -6  -4    7.26    0.35
  -3   6   4    8.11    0.37
   3   6  -4    7.00    0.35
   2  -6  -4    1.52    0.18
   2  -6  -4    1.96    0.20
   2  -6  -4    2.23    0.22
  -2  -6   4    2.13    0.20
   2   6  -4    2.14    0.21
  -2   6   4    1.64    0.18
   1  -6  -4    2.68    0.20
  -1  -6   4    2.22    0.21
   1  -6  -4    2.09    0.20
   1  -6  -4    2.30    0.21
  -1  -6   4    2.37    0.30
  -1   6   4    2.27    0.21
   1   6  -4    2.39    0.21
   0  -6   4    3.82    0.35
   0  -6  -4    3.53    0.23
   0  -6  -4    3.70    0.23
   0  -6   4    3.67    0.23
   0   6   4    3.70    0.23
   0   6   4    3.55    0.18
   0   6   4    3.22    0.23
   1  -6   4   42.42    1.19
  -1  -6  -4   40.45    1.16
   1  -6   4   41.89    1.53
  -1  -6  -4   40.22    1.17
   1   6   4   40.51    1.18
  -1   6  -4   39.67    1.55
   1   6   4   42.99    1.19
   2  -6   4    0.19    0.12
   2  -6   4    0.30    0.09
  -2  -6  -4    0.33    0.08
  -2  -6  -4    0.29    0.09
   2   6   4    0.38    0.10
   2   6   4    0.30    0.09
  -2   6  -4    0.37    0.19
  -3  -6  -4    0.54    0.10
   3  -6   4    0.66    0.13
  -3  -6  -4    0.66    0.12
  -3  -6  -4    0.64    0.10
   3   6   4    0.62    0.11
   3   6   4    0.52    0.11
  -3   6  -4    0.63    0.21
  -4  -6  -4    0.58    0.12
  -4  -6  -4    0.70    0.10
   4  -6   4    0.73    0.13
  -4  -6  -4    0.70    0.14
   4   6   4    0.72    0.12
  -4   6  -4    0.77    0.23
  -5  -6  -4    0.58    0.16
   5  -6   4    0.42    0.12
  -5  -6  -4    0.53    0.12
  -5   6  -4    0.59    0.24
  -6  -6  -4   -0.04    0.13
   6  -6   4    0.06    0.09
  -6  -6  -4    0.03    0.08
  -6   6  -4   -0.18    0.19
   7  -6   4   -0.07    0.09
  -7  -6  -4    0.05    0.16
  -7   6  -4    0.10    0.23
  -8  -6  -4    0.05    0.18
   8  -6   4    0.19    0.11
  -8   6  -4    0.15    0.27
   9  -7  -4    0.15    0.15
   8  -7  -4    0.09    0.12
  -8   7   4    0.07    0.22
   7  -7  -4    0.36    0.14
  -7   7   4    0.35    0.21
   6  -7  -4    2.55    0.27
  -6   7   4    2.28    0.37
   5  -7  -4    4.65    0.32
  -5  -7   4    4.61    0.28
   5  -7  -4    4.86    0.33
   5   7  -4    5.11    0.32
   5   7  -4    4.26    0.23
  -4  -7   4    1.12    0.16
   4  -7  -4    0.95    0.17
   4  -7  -4    1.15    0.19
   4   7  -4    0.89    0.14
   4   7  -4    1.05    0.16
   3  -7  -4    2.86    0.27
  -3  -7   4    1.87    0.20
   3   7  -4    2.13    0.22
  -3   7   4    2.23    0.23
  -2  -7   4    8.59    0.40
   2  -7  -4    9.06    0.40
   2  -7  -4    9.23    0.42
   2   7  -4    8.95    0.42
  -2   7   4    8.55    0.47
  -2   7   4    8.01    0.40
  -1  -7   4    0.07    0.17
   1  -7  -4    0.16    0.08
  -1  -7   4   -0.02    0.07
   1  -7  -4    0.17    0.10
  -1   7   4    0.23    0.09
  -1   7   4    0.13    0.08
   0  -7  -4    1.76    0.20
   0  -7  -4    1.61    0.19
   0  -7   4    1.50    0.24
   0  -7   4    1.41    0.18
   0   7   4    1.44    0.18
   0   7   4    1.62    0.14
  -1  -7  -4    0.77    0.14
  -1  -7  -4    0.46    0.11
   1  -7   4    0.66    0.17
   1  -7   4    0.75    0.14
  -1   7  -4    0.61    0.22
   1   7   4    0.71    0.13
   1   7   4    0.71    0.13
  -2  -7  -4    4.20    0.25
  -2  -7  -4    4.50    0.26
   2  -7   4    4.54    0.38
   2  -7   4    4.55    0.27
  -2   7  -4    3.89    0.43
   2   7   4    4.44    0.27
   2   7   4    4.77    0.28
  -3  -7  -4    0.45    0.10
  -3  -7  -4    0.47    0.12
   3  -7   4    0.60    0.13
  -3  -7  -4    0.48    0.09
   3   7   4    0.71    0.13
  -3   7  -4    0.21    0.20
  -4  -7  -4    0.43    0.11
  -4  -7  -4    0.58    0.13
   4  -7   4    0.32    0.11
  -4  -7  -4    0.59    0.11
   4   7   4    0.43    0.11
  -4   7  -4    0.35    0.23
  -5  -7  -4    2.24    0.22
   5  -7   4    2.27    0.24
  -5  -7  -4    1.98    0.24
  -5   7  -4    1.99    0.38
  -6  -7  -4    1.62    0.26
   6  -7   4    1.83    0.22
  -6   7  -4    1.51    0.37
   7  -7   4    1.38    0.20
  -7  -7  -4    0.65    0.22
  -7   7  -4    0.66    0.32
   8  -7   4   -0.04    0.09
  -8   7  -4   -0.02    0.27
   8  -8  -4    0.58    0.18
  -8   8   4    0.42    0.28
   7  -8  -4    0.44    0.15
  -7   8   4    0.44    0.25
   6  -8  -4    0.60    0.16
  -6   8   4    0.15    0.21
  -5  -8   4    0.34    0.12
   5  -8  -4    0.45    0.14
  -5   8   4    0.68    0.23
   5   8  -4    0.51    0.11
  -4  -8   4    1.25    0.18
   4  -8  -4    0.92    0.18
  -4   8   4    1.01    0.24
   4   8  -4    1.40    0.20
   3  -8  -4   15.07    0.61
  -3  -8   4   14.42    0.58
   3   8  -4   15.92    0.62
  -3   8   4   14.84    0.75
  -2  -8   4   13.08    0.54
   2  -8  -4   12.87    0.55
  -2   8   4   13.49    0.63
  -2   8   4   13.41    0.56
  -1  -8   4    0.44    0.12
  -1  -8   4    0.52    0.21
   1  -8  -4    0.45    0.13
   1  -8  -4    0.41    0.12
  -1   8   4    0.36    0.12
  -1   8   4    0.40    0.13
   0  -8  -4    5.03    0.31
   0  -8   4    4.54    0.42
   0  -8  -4    5.43    0.31
   0  -8   4    5.02    0.31
   0   8   4    5.48    0.28
   0   8   4    5.32    0.32
   1  -8   4    8.94    0.55
   1  -8   4    8.01    0.40
  -1  -8  -4    8.73    0.41
  -1  -8  -4    8.40    0.40
  -1   8  -4    8.07    0.59
   1   8   4    8.46    0.41
  -2  -8  -4    4.04    0.26
   2  -8   4    3.99    0.28
  -2  -8  -4    4.33    0.28
  -2   8  -4    4.34    0.45
   2   8   4    3.79    0.26
  -3  -8  -4    5.29    0.31
  -3  -8  -4    5.72    0.30
   3  -8   4    4.77    0.31
   3   8   4    5.33    0.32
  -3   8  -4    6.65    0.56
  -4  -8  -4    6.24    0.32
  -4  -8  -4    5.95    0.34
   4  -8   4    6.50    0.37
  -4  -8  -4    6.26    0.31
   4   8   4    5.66    0.33
  -4   8  -4    6.33    0.61
  -5  -8  -4    1.19    0.18
   5  -8   4    1.11    0.18
  -5  -8  -4    0.90    0.17
  -5   8  -4    1.27    0.34
  -6  -8  -4   -0.18    0.12
   6  -8   4    0.05    0.11
  -6   8  -4   -0.18    0.23
   7  -8   4    0.40    0.15
  -7   8  -4    0.45    0.31
   8  -8   4    0.10    0.12
   8  -9  -4   -0.03    0.14
   7  -9  -4    0.45    0.16
  -7   9   4    0.26    0.24
   6  -9  -4    0.06    0.12
  -6   9   4   -0.28    0.16
   5  -9  -4    2.27    0.28
  -5   9   4    1.69    0.33
   4  -9  -4    0.22    0.13
  -4  -9   4    0.17    0.11
  -4   9   4    0.16    0.16
   3  -9  -4    1.36    0.21
  -3  -9   4    1.39    0.20
  -3   9   4    1.58    0.25
  -2  -9   4    5.18    0.50
   2  -9  -4    4.99    0.34
  -2  -9   4    5.14    0.32
  -2   9   4    4.17    0.35
   1  -9  -4    0.63    0.15
  -1  -9   4    0.43    0.22
  -1  -9   4    0.69    0.15
  -1   9   4    0.35    0.13
   0  -9  -4    5.39    0.34
   0  -9  -4    5.34    0.33
   0  -9   4    5.66    0.34
   0  -9   4    6.64    0.52
   0   9   4    5.53    0.32
  -1  -9  -4   -0.04    0.07
   1  -9   4    0.07    0.09
   1  -9   4    0.01    0.13
  -1  -9  -4    0.25    0.11
  -1   9  -4    0.01    0.22
  -2  -9  -4    0.78    0.15
  -2  -9  -4    0.81    0.16
   2  -9   4    0.74    0.16
  -2   9  -4    0.90    0.29
  -3  -9  -4    0.95    0.16
   3  -9   4    0.87    0.17
  -3  -9  -4    0.95    0.18
   3   9   4    0.90    0.17
  -3   9  -4    0.73    0.30
  -4  -9  -4    0.55    0.12
   4  -9   4    0.85    0.17
  -4   9  -4    0.78    0.34
   5  -9   4    2.75    0.29
  -5   9  -4    2.66    0.47
   6  -9   4   -0.07    0.11
  -6   9  -4    0.14    0.29
   7  -9   4    0.87    0.19
  -7   9  -4    0.54    0.35
   8  -9   4    0.15    0.15
   8 -10  -4    0.25    0.16
   7 -10  -4   -0.10    0.10
  -7  10   4    0.02    0.23
   6 -10  -4   -0.01    0.12
  -6  10   4   -0.02    0.23
   5 -10  -4    0.40    0.16
  -5  10   4    0.82    0.28
  -4 -10   4    0.10    0.12
   4 -10  -4    0.18    0.13
  -4  10   4    0.04    0.18
   3 -10  -4   -0.14    0.10
  -3 -10   4    0.03    0.11
  -3  10   4    0.25    0.18
   2 -10  -4    0.36    0.14
  -2 -10   4    0.60    0.15
  -2 -10   4    0.20    0.24
  -2  10   4    0.21    0.15
  -1 -10   4    1.67    0.30
  -1 -10   4    1.38    0.21
   1 -10  -4    1.88    0.25
  -1  10   4    1.44    0.21
   0 -10   4    1.72    0.23
   0 -10  -4    1.63    0.23
   0 -10   4    1.50    0.27
  -1 -10  -4    1.49    0.23
   1 -10   4    1.35    0.21
  -1  10  -4    1.14    0.33
   2 -10   4    3.48    0.32
  -2 -10  -4    3.34    0.31
  -2  10  -4    3.52    0.47
   3 -10   4    0.00    0.10
  -3 -10  -4   -0.09    0.08
  -3  10  -4    0.33    0.29
   4 -10   4    0.79    0.18
  -4  10  -4    1.27    0.39
   5 -10   4    0.14    0.12
  -5  10  -4    0.23    0.29
   6 -10   4   -0.11    0.11
  -6  10  -4   -0.26    0.26
   7 -10   4    0.80    0.20
  -7  10  -4    0.30    0.41
   8 -10   4    0.00    0.16
   7 -11  -4    0.22    0.14
  -7  11   4    0.07    0.25
   6 -11  -4   -0.07    0.12
  -6  11   4    0.35    0.26
   5 -11  -4    0.60    0.17
  -5  11   4    0.13    0.20
   4 -11  -4    0.09    0.13
  -4 -11   4    0.37    0.14
  -4  11   4    0.61    0.24
  -3 -11   4    3.38    0.34
   3 -11  -4    3.36    0.35
  -3  11   4    2.74    0.36
   2 -11  -4    1.20    0.22
  -2 -11   4    0.84    0.30
  -2 -11   4    1.08    0.20
  -2  11   4    0.84    0.22
  -1 -11   4    1.30    0.28
   1 -11  -4    1.28    0.22
  -1 -11   4    1.59    0.24
  -1  11   4    1.80    0.26
   0 -11  -4    0.25    0.13
   0 -11   4   -0.01    0.11
  -1 -11  -4    1.68    0.25
   1 -11   4    1.74    0.25
  -2 -11  -4    0.14    0.12
   2 -11   4    0.13    0.12
  -2  11  -4    0.07    0.27
  -3 -11  -4   -0.05    0.10
   3 -11   4    0.00    0.12
  -3  11  -4   -0.28    0.28
   4 -11   4    0.42    0.15
  -4  11  -4    0.11    0.30
   5 -11   4    2.58    0.31
  -5  11  -4    2.80    0.51
   6 -11   4   -0.10    0.12
  -6  11  -4   -0.04    0.34
   7 -11   4   -0.07    0.13
   7 -12  -4    0.37    0.19
  -7  12   4   -0.24    0.28
   6 -12  -4    0.15    0.15
  -6  12   4    0.04    0.23
   5 -12  -4    0.40    0.17
  -5  12   4    0.04    0.24
   4 -12  -4   -0.16    0.09
  -4  12   4   -0.28    0.19
  -3 -12   4    3.55    0.36
   3 -12  -4    4.39    0.41
  -3  12   4    4.00    0.44
  -2 -12   4    1.29    0.24
   2 -12  -4    2.08    0.29
  -2  12   4    1.40    0.29
  -1 -12   4    6.92    0.45
   1 -12  -4    6.31    0.43
  -1  12   4    6.57    0.51
   0 -12   4    3.57    0.36
   0 -12  -4    3.73    0.37
  -1 -12  -4    5.41    0.40
   1 -12   4    6.36    0.43
   2 -12   4    1.88    0.27
  -2 -12  -4    1.98    0.27
  -2  12  -4    1.89    0.44
  -3 -12  -4    1.01    0.20
   3 -12   4    0.98    0.21
  -3  12  -4    0.43    0.33
   4 -12   4    0.41    0.16
  -4  12  -4    0.13    0.31
   5 -12   4    0.29    0.15
  -5  12  -4    0.04    0.33
   6 -12   4    0.13    0.16
  -6  12  -4   -0.11    0.39
   7 -12   4    0.03    0.15
   6 -13  -4   -0.12    0.14
  -6  13   4   -0.28    0.26
   5 -13  -4    1.09    0.25
  -5  13   4    1.06    0.35
   4 -13  -4    0.57    0.20
  -4  13   4    0.24    0.26
  -3 -13   4    1.01    0.23
   3 -13  -4    1.41    0.27
  -3  13   4    0.91    0.30
  -2 -13   4    1.88    0.30
   2 -13  -4    1.99    0.30
  -2  13   4    1.45    0.32
   1 -13  -4    1.17    0.23
  -1 -13   4    0.85    0.21
   0 -13   4    0.83    0.22
   0 -13  -4    0.87    0.21
  -1 -13  -4    0.16    0.14
   1 -13   4    0.07    0.12
   2 -13   4    0.91    0.23
  -2 -13  -4    1.35    0.24
  -2  13  -4    0.80    0.38
   3 -13   4    0.93    0.22
  -3  13  -4    0.84    0.42
   4 -13   4    0.66    0.20
  -4  13  -4    0.12    0.39
   5 -13   4    0.11    0.15
  -5  13  -4   -0.29    0.38
   6 -13   4    0.24    0.16
   6 -14  -4   -0.12    0.13
  -6  14   4   -0.43    0.30
   5 -14  -4    0.00    0.15
  -5  14   4   -0.63    0.23
   4 -14  -4    0.10    0.14
  -4  14   4   -0.30    0.25
  -3 -14   4    0.13    0.17
   3 -14  -4    0.11    0.15
  -2 -14   4    0.35    0.17
   2 -14  -4    0.20    0.18
   1 -14  -4    0.39    0.19
  -1 -14   4    0.51    0.18
   0 -14   4   -0.03    0.13
   0 -14  -4   -0.11    0.11
   1 -14   4   -0.08    0.11
  -1 -14  -4    0.24    0.15
  -2 -14  -4    0.44    0.18
   2 -14   4    0.71    0.21
   3 -14   4    0.01    0.12
  -3  14  -4   -0.32    0.35
   4 -14   4   -0.22    0.11
  -4  14  -4   -0.23    0.38
   5 -14   4    0.08    0.15
  -5  14  -4   -0.75    0.35
   5 -15  -4   -0.11    0.15
   4 -15  -4    0.29    0.18
   3 -15  -4    0.14    0.17
   2 -15  -4   -0.01    0.15
  -2 -15   4   -0.03    0.13
   1 -15  -4    0.03    0.16
  -1 -15   4    0.07    0.16
   0 -15   4    0.72    0.23
   0 -15  -4    1.10    0.26
   1 -15   4    0.60    0.22
  -1 -15  -4    0.42    0.19
   2 -15   4    0.36    0.18
   3 -15   4   -0.05    0.15
  -3  15  -4   -0.23    0.39
   4 -15   4    0.09    0.16
  -4  15  -4   -0.31    0.42
   5 -15   4    0.33    0.17
   4 -16  -4    0.00    0.18
   3 -16  -4    0.04    0.18
  -2 -16   4    0.26    0.19
   2 -16  -4   -0.03    0.14
   1 -16  -4   -0.10    0.15
  -1 -16   4    0.19    0.17
   0 -16   4    0.05    0.15
   0 -16  -4   -0.12    0.13
   1 -16   4   -0.06    0.15
  -1 -16  -4    0.04    0.18
   2 -16   4    0.50    0.23
   3 -16   4    0.23    0.19
   4 -16   4    0.78    0.25
   2 -17  -4    0.35    0.21
  -1 -17   4    0.22    0.18
   1 -17  -4    0.48    0.22
   0 -17   4    0.19    0.19
   0 -17  -4    0.51    0.22
   1 -17   4    0.19    0.19
   2 -17   4    0.62    0.24
   9   0  -5   -0.04    0.10
   8   0  -5   -0.06    0.09
   7   0  -5   -0.08    0.09
   6   0  -5    0.04    0.08
  -6   0   5    0.06    0.06
   6   0  -5   -0.12    0.06
  -6   0   5   -0.04    0.07
  -5   0   5    0.11    0.07
   5   0  -5    0.09    0.09
   5   0  -5    0.01    0.03
  -5   0   5   -0.10    0.07
   5   0  -5   -0.05    0.06
  -4   0   5   -0.11    0.07
  -4   0   5   -0.06    0.06
   4   0  -5   -0.13    0.05
   4   0  -5   -0.19    0.05
   3   0  -5   -0.07    0.05
   3   0  -5    0.03    0.05
  -3   0   5    0.04    0.05
  -3   0   5    0.01    0.06
  -2   0   5    0.04    0.06
   2   0  -5    0.03    0.05
  -2   0   5    0.04    0.06
   2   0  -5   -0.03    0.06
   1   0  -5   -0.06    0.05
   1   0  -5   -0.04    0.04
  -1   0   5   -0.04    0.05
  -1   0   5   -0.09    0.04
   0   0   5    0.04    0.05
   0   0  -5    0.05    0.05
   0   0  -5    0.04    0.05
   1   0   5    0.08    0.11
  -1   0  -5    0.07    0.04
   1   0   5    0.01    0.05
  -1   0  -5    0.41    0.16
  -2   0  -5   -0.06    0.03
   2   0   5   -0.02    0.04
  -2   0  -5   -0.07    0.12
   2   0   5   -0.05    0.08
  -2   0  -5   -0.04    0.04
   3   0   5    0.13    0.10
  -3   0  -5    0.07    0.03
  -3   0  -5   -0.01    0.10
   3   0   5   -0.04    0.04
  -3   0  -5    0.00    0.03
   4   0   5    0.11    0.05
  -4   0  -5   -0.14    0.11
  -5   0  -5   -0.06    0.12
   5   0   5   -0.03    0.04
  -6   0  -5   -0.18    0.14
  -7   0  -5   -0.05    0.17
  -8   0  -5   -0.10    0.19
  -9   0  -5   -0.23    0.23
   9  -1  -5    0.09    0.12
   9   1  -5    0.17    0.11
   8  -1  -5    0.11    0.10
   8   1  -5    0.05    0.10
   7  -1  -5    0.73    0.15
   7   1  -5    0.81    0.15
  -6  -1   5    2.11    0.21
   6  -1  -5    2.74    0.24
   6  -1  -5    2.32    0.22
  -6  -1   5    2.45    0.17
  -6   1   5    2.40    0.17
   6   1  -5    2.56    0.22
  -6   1   5    2.54    0.23
   5  -1  -5    0.54    0.12
  -5  -1   5    0.53    0.10
  -5  -1   5    0.62    0.12
   5  -1  -5    0.28    0.09
   5  -1  -5    0.53    0.08
   5   1  -5    0.50    0.11
   5   1  -5    0.50    0.07
  -5   1   5    0.68    0.11
  -5   1   5    0.27    0.09
  -4  -1   5   39.99    1.12
   4  -1  -5   42.06    1.16
   4  -1  -5   39.82    1.15
   4  -1  -5   40.05    1.08
  -4  -1   5   41.12    1.12
   4   1  -5   40.14    1.07
   4   1  -5   39.99    1.14
  -4   1   5   39.82    1.13
  -4   1   5   41.62    1.13
   3  -1  -5    0.10    0.07
   3  -1  -5    0.08    0.06
  -3  -1   5    0.19    0.07
  -3  -1   5    0.15    0.07
   3  -1  -5    0.00    0.06
  -3   1   5    0.02    0.05
   3   1  -5    0.11    0.07
   3   1  -5    0.07    0.06
  -3   1   5    0.07    0.07
   2  -1  -5    0.04    0.06
  -2  -1   5    0.02    0.06
  -2  -1   5    0.00    0.05
   2  -1  -5   -0.04    0.04
   2  -1  -5   -0.03    0.06
  -2   1   5    0.00    0.06
   2   1  -5    0.07    0.06
  -2   1   5    0.01    0.05
   2   1  -5    0.05    0.06
   1  -1  -5    0.30    0.07
  -1  -1   5    0.30    0.07
   1  -1  -5    0.30    0.07
   1   1  -5    0.23    0.08
   1   1  -5    0.23    0.07
   0  -1  -5    3.67    0.19
   0  -1  -5    3.78    0.20
   0  -1   5    4.27    0.20
   0  -1  -5    4.11    0.20
   0   1  -5    5.02    0.21
   0   1   5    4.00    0.20
   0   1   5    4.18    0.20
  -1  -1  -5   25.01    0.68
   1  -1   5   23.74    0.94
  -1  -1  -5   23.52    0.92
   1  -1   5   24.78    0.70
  -1  -1  -5   24.81    0.69
  -1  -1  -5   24.80    0.69
   1   1   5   24.47    0.70
  -1   1  -5   26.04    0.71
   1   1   5   24.34    0.90
  -1   1  -5   25.11    0.97
  -2  -1  -5   33.84    1.22
  -2  -1  -5   33.15    0.88
   2  -1   5   33.65    0.91
  -2  -1  -5   33.05    0.89
  -2  -1  -5   35.43    0.90
   2  -1   5   32.58    1.23
  -2   1  -5   32.00    1.25
  -2   1  -5   34.89    0.91
   2   1   5   34.60    0.91
   2   1   5   32.88    1.19
   3  -1   5   16.28    0.74
  -3  -1  -5   15.82    0.44
  -3  -1  -5   15.61    0.71
   3  -1   5   16.39    0.49
  -3  -1  -5   16.34    0.44
  -3   1  -5   16.72    0.46
   3   1   5   16.36    0.48
   3   1   5   16.12    0.70
  -3   1  -5   16.06    0.76
   4  -1   5    0.14    0.05
  -4  -1  -5    0.07    0.11
   4   1   5    0.10    0.05
  -4   1  -5   -0.07    0.12
  -5  -1  -5    1.70    0.27
   5  -1   5    1.55    0.11
   5   1   5    1.75    0.10
  -5   1  -5    1.29    0.25
  -6  -1  -5    0.70    0.23
   6  -1   5    1.37    0.10
  -6   1  -5    0.90    0.26
  -7  -1  -5    0.05    0.18
  -7   1  -5   -0.13    0.17
  -8  -1  -5    0.43    0.26
  -8   1  -5    0.70    0.30
  -9  -1  -5   -0.32    0.19
  -9   1  -5   -0.16    0.21
   9  -2  -5    0.31    0.13
   9   2  -5    0.40    0.13
   8  -2  -5    0.22    0.12
   8   2  -5    0.14    0.11
   7  -2  -5    0.02    0.09
  -6  -2   5    0.13    0.07
   6  -2  -5    0.20    0.09
  -6  -2   5    0.06    0.10
   6  -2  -5    0.11    0.09
   6   2  -5    0.11    0.08
  -6   2   5    0.34    0.09
  -5  -2   5    4.90    0.25
   5  -2  -5    5.77    0.30
   5  -2  -5    4.95    0.28
  -5  -2   5    5.30    0.28
   5   2  -5    5.28    0.28
  -5   2   5    4.49    0.25
  -5   2   5    4.92    0.28
   5   2  -5    4.87    0.18
   4  -2  -5   67.47    1.75
  -4  -2   5   67.97    1.80
  -4  -2   5   70.21    1.79
   4  -2  -5   67.52    1.84
   4  -2  -5   69.13    1.84
   4   2  -5   66.87    1.73
  -4   2   5   69.33    1.82
  -4   2   5   69.00    1.80
   4   2  -5   69.27    1.83
   3  -2  -5    3.05    0.19
   3  -2  -5    3.17    0.20
   3  -2  -5    3.65    0.22
  -3  -2   5    2.94    0.19
   3   2  -5    2.98    0.19
  -3   2   5    2.98    0.19
   3   2  -5    3.00    0.20
  -3   2   5    3.08    0.20
  -2  -2   5    3.13    0.19
   2  -2  -5    2.82    0.19
   2  -2  -5    2.44    0.18
   2  -2  -5    2.52    0.18
   2   2  -5    2.97    0.18
  -2   2   5    2.49    0.17
   2   2  -5    2.97    0.18
  -2   2   5    2.70    0.18
   1  -2  -5    9.04    0.34
  -1  -2   5    9.03    0.34
   1  -2  -5    8.75    0.35
   1  -2  -5    8.99    0.34
   1   2  -5    9.22    0.35
  -1   2   5    9.37    0.35
  -1   2   5    9.50    0.34
  -1   2   5    8.95    0.35
   0  -2   5   12.13    0.59
   0  -2  -5   11.41    0.39
   0  -2   5   10.64    0.39
   0  -2  -5   11.15    0.39
   0  -2  -5   11.46    0.39
   0   2   5   11.83    0.40
   0   2   5   11.20    0.38
   0   2   5   11.02    0.39
   0   2  -5   12.18    0.40
   1  -2   5   29.82    1.14
  -1  -2  -5   30.51    0.84
  -1  -2  -5   30.34    0.83
   1  -2   5   30.56    0.86
  -1  -2  -5   29.88    0.84
   1   2   5   29.98    0.82
   1   2   5   30.08    0.85
  -1   2  -5   31.54    0.86
  -1   2  -5   29.76    1.16
   1   2   5   30.38    0.85
   1   2   5   32.62    1.06
   2  -2   5    7.87    0.29
  -2  -2  -5    8.09    0.27
  -2  -2  -5    7.41    0.40
  -2  -2  -5    7.48    0.28
  -2  -2  -5    7.33    0.27
   2  -2   5    8.35    0.47
   2   2   5    7.77    0.29
  -2   2  -5    7.66    0.28
   2   2   5    7.13    0.37
  -2   2  -5    7.00    0.46
   2   2   5    7.60    0.28
   3  -2   5   28.55    1.15
  -3  -2  -5   28.10    0.77
  -3  -2  -5   28.37    0.76
   3  -2   5   29.86    0.82
  -3  -2  -5   29.01    1.10
  -3  -2  -5   29.16    0.76
  -3   2  -5   29.50    1.19
   3   2   5   29.23    0.80
  -3   2  -5   29.67    0.79
  -4  -2  -5    6.75    0.43
  -4  -2  -5    6.32    0.23
   4  -2   5    6.65    0.26
  -4   2  -5    6.57    0.21
  -4   2  -5    5.96    0.47
   4   2   5    6.33    0.24
  -5  -2  -5   -0.01    0.12
   5  -2   5    0.06    0.05
  -5  -2  -5   -0.05    0.04
  -5   2  -5   -0.01    0.15
   5   2   5   -0.03    0.04
  -6  -2  -5    0.20    0.16
   6  -2   5    0.09    0.06
  -6   2  -5    0.09    0.18
   7  -2   5    0.44    0.07
  -7  -2  -5    0.13    0.18
  -7   2  -5    0.24    0.23
  -8  -2  -5    1.81    0.36
  -8   2  -5    1.96    0.42
  -9  -2  -5   -0.21    0.20
  -9   2  -5   -0.18    0.27
   9  -3  -5    0.16    0.12
   9   3  -5    0.09    0.11
   8  -3  -5    0.02    0.11
   7  -3  -5    0.19    0.11
   6  -3  -5    0.41    0.12
   6  -3  -5    0.28    0.11
  -6  -3   5    0.26    0.08
  -6   3   5    0.20    0.09
   6   3  -5    0.35    0.11
   5  -3  -5    2.65    0.23
  -5  -3   5    2.40    0.18
   5  -3  -5    2.50    0.23
  -5   3   5    2.25    0.20
   5   3  -5    2.60    0.22
   4  -3  -5    5.49    0.29
   4  -3  -5    5.22    0.26
  -4  -3   5    5.35    0.27
   4  -3  -5    5.60    0.29
   4   3  -5    4.63    0.24
   4   3  -5    4.61    0.28
  -4   3   5    5.46    0.28
  -3  -3   5   55.88    1.53
   3  -3  -5   56.49    1.56
   3  -3  -5   56.76    1.55
   3  -3  -5   58.12    1.50
   3   3  -5   55.93    1.48
   3   3  -5   57.75    1.55
  -3   3   5   57.73    1.55
   2  -3  -5   22.94    0.72
   2  -3  -5   22.89    0.69
  -2  -3   5   22.89    0.71
   2  -3  -5   23.37    0.72
   2   3  -5   22.25    0.68
  -2   3   5   23.20    0.71
  -2   3   5   23.03    0.71
   2   3  -5   23.43    0.72
   1  -3  -5    0.37    0.09
   1  -3  -5    0.56    0.10
   1  -3  -5    0.38    0.09
  -1  -3   5    0.26    0.07
  -1   3   5    0.42    0.09
  -1   3   5    0.30    0.07
   1   3  -5    0.46    0.09
   0  -3   5    4.83    0.24
   0  -3   5    4.65    0.42
   0  -3  -5    4.70    0.23
   0  -3  -5    4.92    0.24
   0  -3  -5    5.13    0.24
   0   3  -5    5.28    0.25
   0   3   5    5.19    0.25
   0   3   5    5.21    0.24
   0   3   5    5.43    0.24
  -1  -3  -5   21.78    0.66
   1  -3   5   22.01    0.69
   1  -3   5   23.11    0.93
  -1  -3  -5   23.64    0.68
  -1  -3  -5   23.16    0.68
   1   3   5   23.21    0.80
  -1   3  -5   22.81    0.96
   1   3   5   22.78    0.65
   1   3   5   23.08    0.69
  -1   3  -5   23.41    0.69
   1   3   5   23.84    0.69
   2  -3   5    4.62    0.23
  -2  -3  -5    4.68    0.21
   2  -3   5    4.66    0.35
  -2  -3  -5    4.98    0.22
  -2  -3  -5    4.69    0.21
  -2  -3  -5    4.73    0.31
  -2   3  -5    5.26    0.23
  -2   3  -5    4.51    0.39
   2   3   5    4.72    0.19
   2   3   5    4.21    0.21
   2   3   5    4.73    0.22
   2   3   5    4.64    0.26
   3  -3   5    2.13    0.27
   3  -3   5    1.82    0.16
  -3  -3  -5    2.29    0.14
  -3  -3  -5    2.47    0.13
  -3  -3  -5    2.12    0.12
  -3  -3  -5    2.02    0.21
   3   3   5    2.37    0.15
  -3   3  -5    2.31    0.15
  -3   3  -5    2.10    0.30
   3   3   5    2.54    0.16
   4  -3   5    0.19    0.08
  -4  -3  -5    0.09    0.11
  -4  -3  -5    0.15    0.06
  -4   3  -5    0.16    0.17
   4   3   5    0.12    0.06
   4   3   5    0.22    0.06
  -5  -3  -5    0.11    0.06
   5  -3   5    0.19    0.07
  -5  -3  -5    0.02    0.12
   5   3   5    0.02    0.04
  -5   3  -5   -0.18    0.15
   5   3   5    0.03    0.05
  -6  -3  -5    0.56    0.08
   6  -3   5    0.72    0.11
  -6  -3  -5    0.67    0.21
  -6   3  -5    1.71    0.33
  -7  -3  -5    2.68    0.38
   7  -3   5    2.96    0.19
  -7  -3  -5    2.86    0.15
  -7   3  -5    2.56    0.43
   8  -3   5    1.38    0.13
  -8  -3  -5    1.10    0.30
  -8   3  -5    1.65    0.39
  -9  -3  -5    0.78    0.31
   9  -4  -5   -0.04    0.11
   8  -4  -5    0.19    0.12
   7  -4  -5    0.07    0.11
   6  -4  -5    0.40    0.12
   6  -4  -5    0.57    0.13
  -6  -4   5    0.33    0.09
  -6   4   5    0.23    0.11
   6   4  -5    0.30    0.11
   5  -4  -5    2.58    0.24
  -5  -4   5    2.10    0.19
   5  -4  -5    2.99    0.26
   5   4  -5    2.30    0.14
  -5   4   5    2.35    0.22
   4  -4  -5    0.07    0.08
   4  -4  -5    0.00    0.07
   4  -4  -5    0.10    0.08
  -4  -4   5   -0.09    0.06
  -4   4   5    0.10    0.07
   4   4  -5   -0.05    0.06
   4   4  -5   -0.06    0.06
  -3  -4   5    5.88    0.29
   3  -4  -5    6.04    0.29
   3  -4  -5    5.86    0.30
   3  -4  -5    5.85    0.30
   3   4  -5    6.26    0.30
   3   4  -5    6.14    0.28
  -3   4   5    5.71    0.30
  -2  -4   5    1.64    0.17
   2  -4  -5    2.06    0.19
   2  -4  -5    2.06    0.20
   2  -4  -5    2.12    0.19
   2   4  -5    1.96    0.18
  -2   4   5    1.89    0.18
   1  -4  -5    9.75    0.40
   1  -4  -5   10.14    0.39
   1  -4  -5   10.42    0.40
  -1  -4   5    9.98    0.39
   1   4  -5    9.86    0.39
  -1   4   5    9.92    0.39
  -1   4   5   10.37    0.40
   0  -4   5   -0.05    0.13
   0  -4  -5    0.02    0.07
   0  -4   5    0.07    0.06
   0  -4  -5   -0.01    0.06
   0  -4  -5   -0.03    0.05
   0   4  -5   -0.04    0.05
   0   4   5    0.00    0.06
   0   4   5   -0.06    0.05
  -1  -4  -5   78.38    1.97
   1  -4   5   78.88    2.61
   1  -4   5   77.63    2.02
  -1  -4  -5   78.71    2.00
  -1  -4  -5   73.74    2.00
   1   4   5   77.22    2.01
   1   4   5   73.05    2.01
   1   4   5   77.05    2.41
  -1   4  -5   79.99    2.03
  -1   4  -5   77.49    2.63
  -2  -4  -5    7.51    0.36
  -2  -4  -5    7.87    0.30
   2  -4   5    7.33    0.46
  -2  -4  -5    7.70    0.30
   2  -4   5    7.59    0.32
  -2  -4  -5    7.59    0.30
   2   4   5    7.13    0.31
  -2   4  -5    7.08    0.50
   2   4   5    7.63    0.31
   3  -4   5    2.73    0.18
   3  -4   5    1.98    0.28
  -3  -4  -5    2.54    0.15
  -3  -4  -5    3.19    0.27
  -3  -4  -5    2.72    0.17
  -3   4  -5    1.82    0.29
   3   4   5    2.54    0.17
   3   4   5    2.80    0.17
  -4  -4  -5    0.46    0.06
  -4  -4  -5    0.38    0.05
  -4  -4  -5    0.30    0.13
   4  -4   5    0.38    0.09
  -4  -4  -5    0.35    0.08
   4   4   5    0.41    0.08
  -4   4  -5    0.33    0.19
  -5  -4  -5    4.16    0.36
  -5  -4  -5    4.33    0.21
   5  -4   5    4.14    0.24
   5   4   5    4.08    0.21
  -5   4  -5    3.38    0.43
   5   4   5    3.86    0.20
   6  -4   5    0.06    0.08
  -6  -4  -5    0.20    0.16
  -6  -4  -5    0.42    0.09
  -6   4  -5    0.28    0.22
   6   4   5    0.47    0.08
  -7  -4  -5    0.31    0.20
  -7  -4  -5    0.23    0.08
   7  -4   5    0.25    0.09
  -7   4  -5   -0.01    0.22
   8  -4   5    0.09    0.08
  -8  -4  -5   -0.17    0.18
  -8   4  -5    0.01    0.25
  -9  -4  -5    0.11    0.24
   9  -5  -5    0.23    0.15
   8  -5  -5    0.01    0.10
   7  -5  -5    1.20    0.19
   6  -5  -5    5.35    0.34
  -6   5   5    5.86    0.34
  -5  -5   5   -0.04    0.06
   5  -5  -5    0.03    0.08
   5  -5  -5    0.10    0.09
   5   5  -5    0.07    0.08
  -5   5   5    0.03    0.08
   5   5  -5   -0.03    0.06
   4  -5  -5    8.60    0.37
   4  -5  -5    7.69    0.39
   4  -5  -5    8.47    0.40
  -4  -5   5    7.70    0.36
  -4   5   5    8.73    0.39
   4   5  -5    8.68    0.39
   4   5  -5    7.61    0.33
   3  -5  -5    0.30    0.10
   3  -5  -5    0.23    0.09
   3  -5  -5    0.30    0.10
  -3  -5   5    0.24    0.09
  -3   5   5    0.32    0.10
   3   5  -5    0.35    0.10
   2  -5  -5    5.89    0.30
   2  -5  -5    6.31    0.31
   2  -5  -5    5.76    0.30
  -2  -5   5    5.67    0.29
  -2   5   5    5.89    0.30
   2   5  -5    5.92    0.30
   1  -5  -5    0.43    0.11
  -1  -5   5    0.28    0.09
   1  -5  -5    0.17    0.08
   1  -5  -5    0.25    0.08
   1   5  -5    0.30    0.09
  -1   5   5    0.25    0.09
  -1   5   5    0.24    0.08
   0  -5   5    0.60    0.11
   0  -5  -5    0.93    0.13
   0  -5   5    0.42    0.18
   0  -5  -5    0.62    0.12
   0  -5  -5    0.92    0.13
   0   5   5    0.62    0.11
   0   5   5    0.68    0.12
   0   5  -5    0.70    0.12
  -1  -5  -5   12.31    0.45
   1  -5   5   12.25    0.65
   1  -5   5   11.67    0.46
  -1  -5  -5   12.98    0.46
   1   5   5   12.69    0.47
  -1   5  -5   11.67    0.66
   1   5   5   12.39    0.46
  -2  -5  -5   28.47    0.86
   2  -5   5   29.47    1.19
  -2  -5  -5   29.63    0.86
   2  -5   5   30.27    0.90
   2   5   5   30.74    0.88
   2   5   5   28.75    0.88
  -2   5  -5   30.30    1.24
  -3  -5  -5    0.00    0.07
   3  -5   5   -0.06    0.05
  -3  -5  -5    0.12    0.06
  -3  -5  -5    0.07    0.10
   3   5   5    0.10    0.05
  -3   5  -5    0.03    0.18
   3   5   5    0.02    0.06
   3   5   5    0.04    0.06
   4  -5   5    0.63    0.12
  -4  -5  -5    0.18    0.06
  -4  -5  -5    0.40    0.10
  -4  -5  -5    0.27    0.12
   4   5   5    0.32    0.08
  -4   5  -5    0.53    0.21
   4   5   5    0.36    0.09
  -5  -5  -5    3.55    0.21
   5  -5   5    3.74    0.24
  -5  -5  -5    3.58    0.34
  -5   5  -5    3.44    0.45
   5   5   5    3.33    0.20
   6  -5   5    1.08    0.15
  -6  -5  -5    0.70    0.21
  -6  -5  -5    1.01    0.13
  -6   5  -5    0.76    0.28
   7  -5   5    0.41    0.12
  -7  -5  -5    0.82    0.13
  -7  -5  -5    0.56    0.22
  -7   5  -5    0.36    0.27
   8  -5   5    0.10    0.09
  -8  -5  -5   -0.08    0.20
  -8   5  -5   -0.05    0.24
   9  -6  -5    0.08    0.14
   8  -6  -5   -0.12    0.10
   7  -6  -5    0.20    0.13
   6  -6  -5   -0.09    0.08
   5  -6  -5    0.26    0.13
  -5  -6   5    0.41    0.11
   5  -6  -5    0.36    0.13
   5   6  -5    0.25    0.11
  -5   6   5    0.19    0.11
   5   6  -5    0.18    0.08
  -4  -6   5    2.39    0.22
   4  -6  -5    2.86    0.26
   4  -6  -5    2.64    0.26
   4   6  -5    2.12    0.19
   4   6  -5    2.68    0.25
  -4   6   5    2.42    0.23
   3  -6  -5    6.44    0.35
   3  -6  -5    5.91    0.33
  -3  -6   5    5.89    0.31
   3  -6  -5    5.33    0.31
   3   6  -5    5.65    0.33
  -3   6   5    5.72    0.32
  -2  -6   5    2.47    0.23
   2  -6  -5    2.41    0.23
   2  -6  -5    2.90    0.24
   2   6  -5    2.91    0.25
  -2   6   5    2.64    0.23
  -1  -6   5    9.00    0.40
   1  -6  -5    9.01    0.40
  -1  -6   5   10.17    0.63
   1  -6  -5    9.63    0.41
   1   6  -5    9.05    0.41
  -1   6   5    8.47    0.40
   0  -6   5    5.06    0.29
   0  -6   5    6.12    0.46
   0  -6  -5    5.49    0.29
   0  -6  -5    5.98    0.31
   0   6   5    5.80    0.31
   0   6   5    5.75    0.31
  -1  -6  -5    0.10    0.08
   1  -6   5    0.04    0.12
   1  -6   5    0.27    0.09
  -1  -6  -5    0.20    0.08
   1   6   5    0.09    0.07
  -1   6  -5    0.23    0.19
   1   6   5    0.10    0.08
  -2  -6  -5    0.18    0.08
  -2  -6  -5    0.07    0.06
   2  -6   5    0.06    0.07
   2  -6   5   -0.07    0.10
   2   6   5    0.06    0.06
   2   6   5    0.03    0.07
  -2   6  -5   -0.04    0.17
  -3  -6  -5    0.50    0.11
  -3  -6  -5    0.30    0.08
   3  -6   5    0.26    0.10
  -3  -6  -5    0.33    0.11
   3   6   5    0.41    0.10
  -3   6  -5    0.63    0.24
   3   6   5    0.41    0.10
  -4  -6  -5    0.11    0.06
   4  -6   5   -0.01    0.07
  -4  -6  -5   -0.07    0.07
  -4  -6  -5    0.02    0.10
   4   6   5    0.03    0.07
   4   6   5    0.03    0.07
  -4   6  -5   -0.05    0.20
  -5  -6  -5    0.19    0.14
   5  -6   5    0.06    0.09
  -5  -6  -5    0.05    0.08
   5   6   5   -0.07    0.06
  -5   6  -5    0.10    0.23
  -6  -6  -5    0.03    0.08
   6  -6   5    0.00    0.08
  -6  -6  -5   -0.07    0.14
  -6   6  -5   -0.04    0.20
  -7  -6  -5    0.21    0.19
   7  -6   5    0.57    0.14
  -7  -6  -5    0.41    0.11
  -7   6  -5    0.02    0.25
   8  -6   5    0.73    0.16
  -8   6  -5    0.29    0.32
   9  -7  -5    0.12    0.14
   8  -7  -5    0.01    0.12
  -8   7   5    0.10    0.19
   7  -7  -5   -0.14    0.09
  -7   7   5    0.11    0.18
   6  -7  -5    1.07    0.20
   5  -7  -5   -0.03    0.08
  -5  -7   5    0.04    0.08
  -5   7   5   -0.01    0.08
   5   7  -5    0.02    0.09
   5   7  -5    0.16    0.09
   4  -7  -5    2.03    0.24
  -4  -7   5    1.82    0.21
   4   7  -5    1.99    0.20
   4   7  -5    2.06    0.24
  -4   7   5    2.18    0.24
   3  -7  -5    4.98    0.32
  -3  -7   5    5.08    0.31
   3  -7  -5    5.38    0.32
   3   7  -5    5.40    0.33
  -3   7   5    5.18    0.32
   2  -7  -5    1.70    0.21
  -2  -7   5    2.09    0.21
   2  -7  -5    1.69    0.21
  -2   7   5    1.81    0.21
   1  -7  -5    0.94    0.16
  -1  -7   5    1.20    0.17
   1  -7  -5    0.79    0.15
  -1  -7   5    0.95    0.26
  -1   7   5    1.26    0.17
   0  -7   5    2.84    0.34
   0  -7   5    2.35    0.23
   0  -7  -5    2.98    0.26
   0  -7  -5    2.43    0.23
   0   7   5    2.51    0.15
   0   7   5    2.65    0.24
  -1  -7  -5    0.11    0.08
  -1  -7  -5    0.25    0.10
   1  -7   5    0.17    0.09
   1  -7   5    0.09    0.13
  -1   7  -5    0.34    0.23
   1   7   5    0.09    0.08
   1   7   5    0.14    0.09
   2  -7   5   10.38    0.46
  -2  -7  -5    9.90    0.43
  -2  -7  -5    9.92    0.44
   2   7   5   10.77    0.45
  -2   7  -5   11.03    0.69
   2   7   5   11.19    0.46
  -3  -7  -5    1.40    0.16
  -3  -7  -5    0.98    0.12
   3  -7   5    1.00    0.16
  -3  -7  -5    1.27    0.17
   3   7   5    1.24    0.16
   3   7   5    1.11    0.16
  -3   7  -5    1.40    0.32
  -4  -7  -5    3.16    0.25
  -4  -7  -5    2.94    0.22
   4  -7   5    3.35    0.25
  -4  -7  -5    3.01    0.20
  -4   7  -5    2.91    0.42
   4   7   5    3.18    0.23
  -5  -7  -5    0.72    0.14
   5  -7   5    0.50    0.14
  -5  -7  -5    0.40    0.15
  -5   7  -5    1.10    0.35
  -6  -7  -5    0.33    0.17
   6  -7   5    0.62    0.15
  -6  -7  -5    0.59    0.13
  -6   7  -5    0.41    0.29
   7  -7   5    0.23    0.11
  -7   7  -5    0.15    0.26
   8  -7   5    0.03    0.11
   8  -8  -5   -0.13    0.11
  -8   8   5    0.16    0.23
   7  -8  -5    0.17    0.14
  -7   8   5    0.22    0.21
   6  -8  -5    0.17    0.13
  -6   8   5    0.13    0.18
   5  -8  -5   -0.02    0.11
  -5  -8   5   -0.02    0.09
  -5   8   5    0.24    0.19
   5   8  -5    0.19    0.10
   4  -8  -5    0.14    0.10
  -4  -8   5    0.06    0.08
   4   8  -5    0.14    0.11
  -4   8   5   -0.02    0.10
   3  -8  -5    0.74    0.17
  -3  -8   5    0.98    0.17
  -3   8   5    0.57    0.18
  -3   8   5    0.85    0.17
  -2  -8   5    3.41    0.26
   2  -8  -5    3.79    0.28
   2  -8  -5    3.04    0.29
  -2   8   5    3.71    0.28
  -2   8   5    3.74    0.31
  -1  -8   5    1.73    0.32
   1  -8  -5    1.60    0.21
   1  -8  -5    1.68    0.21
  -1  -8   5    1.95    0.22
  -1   8   5    1.67    0.21
  -1   8   5    1.66    0.18
   0  -8  -5    0.03    0.07
   0  -8   5   -0.13    0.15
   0  -8   5   -0.06    0.06
   0  -8  -5   -0.14    0.06
   0   8   5    0.09    0.08
   0   8   5    0.00    0.07
   1  -8   5    0.09    0.15
  -1  -8  -5   -0.02    0.08
  -1  -8  -5    0.30    0.10
   1  -8   5    0.11    0.08
   1   8   5    0.13    0.09
  -1   8  -5    0.36    0.25
  -2  -8  -5    0.00    0.07
   2  -8   5    0.05    0.08
  -2  -8  -5   -0.06    0.07
   2   8   5   -0.05    0.07
  -2   8  -5   -0.01    0.21
   2   8   5    0.03    0.08
   3  -8   5    0.51    0.14
  -3  -8  -5    0.55    0.13
  -3  -8  -5    0.52    0.14
   3   8   5    0.51    0.13
  -3   8  -5    0.04    0.23
   3   8   5    0.35    0.12
  -4  -8  -5    2.13    0.20
   4  -8   5    2.25    0.25
  -4  -8  -5    2.10    0.23
  -4  -8  -5    2.17    0.20
  -4   8  -5    2.18    0.41
   4   8   5    2.31    0.24
   5  -8   5    1.28    0.20
  -5  -8  -5    1.34    0.19
  -5  -8  -5    1.09    0.19
  -5   8  -5    1.38    0.38
   6  -8   5    1.08    0.19
  -6   8  -5    0.91    0.37
   7  -8   5    0.80    0.18
  -7   8  -5    0.51    0.36
   8  -8   5    1.12    0.21
   8  -9  -5   -0.07    0.13
   7  -9  -5    0.89    0.21
  -7   9   5    0.53    0.27
   6  -9  -5    0.85    0.19
  -6   9   5    0.83    0.28
   5  -9  -5   -0.08    0.11
  -5   9   5    0.11    0.17
   4  -9  -5    6.38    0.41
  -4  -9   5    6.74    0.39
  -4   9   5    6.67    0.52
   3  -9  -5    4.27    0.33
  -3  -9   5    4.77    0.33
  -3   9   5    4.62    0.34
  -3   9   5    4.38    0.39
   2  -9  -5   16.24    0.68
  -2  -9   5   18.33    0.96
   2  -9  -5   15.96    0.65
  -2  -9   5   16.05    0.66
  -2   9   5   17.58    0.69
  -2   9   5   16.96    0.76
  -1  -9   5    3.88    0.43
   1  -9  -5    4.02    0.30
  -1  -9   5    3.66    0.32
   1  -9  -5    4.18    0.31
  -1   9   5    3.38    0.26
  -1   9   5    3.86    0.29
   0  -9  -5    1.66    0.22
   0  -9   5    1.30    0.26
   0  -9  -5    1.70    0.22
   0  -9   5    1.69    0.22
   0   9   5    1.45    0.15
   0   9   5    1.30    0.20
  -1  -9  -5   10.39    0.48
  -1  -9  -5   11.58    0.51
   1  -9   5   11.39    0.51
  -1   9  -5    9.92    0.72
   1   9   5   10.23    0.49
  -2  -9  -5    0.58    0.14
  -2  -9  -5    0.20    0.12
   2  -9   5    0.23    0.11
  -2   9  -5    0.73    0.30
  -3  -9  -5    3.29    0.28
   3  -9   5    2.72    0.28
  -3  -9  -5    3.07    0.29
   3   9   5    3.13    0.29
  -3   9  -5    2.92    0.47
   4  -9   5   -0.12    0.08
  -4  -9  -5    0.16    0.12
  -4  -9  -5    0.05    0.09
  -4   9  -5   -0.31    0.27
   5  -9   5    4.72    0.34
  -5  -9  -5    4.58    0.32
  -5   9  -5    4.30    0.59
   6  -9   5    2.42    0.28
  -6   9  -5    1.58    0.43
   7  -9   5   -0.01    0.11
  -7   9  -5   -0.28    0.30
   8  -9   5    0.20    0.15
   8 -10  -5    0.86    0.23
   7 -10  -5    1.64    0.27
  -7  10   5    0.96    0.33
   6 -10  -5    1.01    0.22
  -6  10   5    0.78    0.29
   5 -10  -5    5.52    0.40
  -5  10   5    4.23    0.49
  -4 -10   5    0.01    0.11
   4 -10  -5   -0.02    0.09
  -4  10   5   -0.02    0.17
  -3 -10   5    1.83    0.25
   3 -10  -5    1.49    0.23
  -3  10   5    1.35    0.26
   2 -10  -5    3.34    0.34
  -2 -10   5    2.96    0.31
  -2  10   5    2.43    0.28
  -1 -10   5    0.38    0.13
   1 -10  -5    0.21    0.12
  -1  10   5    0.17    0.12
   0 -10  -5    2.02    0.26
   0 -10   5    2.20    0.27
   0 -10  -5    2.38    0.28
  -1 -10  -5   10.99    0.54
   1 -10   5   12.37    0.57
  -1 -10  -5   12.74    0.57
  -2 -10  -5    0.47    0.16
  -2 -10  -5    0.93    0.17
   2 -10   5    0.61    0.17
  -2  10  -5    0.50    0.33
   3 -10   5    9.00    0.49
  -3 -10  -5    9.92    0.49
  -3 -10  -5   10.04    0.47
  -3  10  -5    9.63    0.78
   4 -10   5    8.35    0.46
  -4 -10  -5    8.00    0.44
  -4  10  -5    7.12    0.74
   5 -10   5    0.66    0.17
  -5  10  -5    0.61    0.37
   6 -10   5    2.77    0.32
  -6  10  -5    3.17    0.57
   7 -10   5    0.62    0.19
   7 -11  -5   -0.19    0.12
  -7  11   5   -0.19    0.24
   6 -11  -5    0.30    0.16
  -6  11   5    0.10    0.21
   5 -11  -5    0.17    0.14
  -5  11   5    0.02    0.19
  -4 -11   5    0.09    0.12
   4 -11  -5    0.18    0.14
  -4  11   5    0.12    0.18
   3 -11  -5    1.03    0.21
  -3 -11   5    1.26    0.22
  -3  11   5    1.16    0.26
  -2 -11   5   10.43    0.53
   2 -11  -5   10.38    0.55
  -2  11   5    9.50    0.57
  -1 -11   5    0.60    0.16
   1 -11  -5    0.85    0.19
  -1  11   5    0.56    0.18
   0 -11   5    2.83    0.32
   0 -11  -5    3.27    0.33
  -1 -11  -5    6.08    0.40
   1 -11   5    5.40    0.39
  -2 -11  -5    0.20    0.12
   2 -11   5    0.54    0.16
  -2  11  -5    0.11    0.28
  -3 -11  -5   -0.03    0.09
   3 -11   5   -0.02    0.11
  -3  11  -5   -0.30    0.25
   4 -11   5    0.92    0.21
  -4  11  -5    0.46    0.34
   5 -11   5    0.42    0.18
  -5  11  -5   -0.36    0.32
   6 -11   5    0.42    0.17
  -6  11  -5    0.02    0.37
   7 -11   5    0.22    0.17
   7 -12  -5    0.13    0.16
  -7  12   5   -0.36    0.25
   6 -12  -5   -0.05    0.14
  -6  12   5    0.04    0.23
   5 -12  -5    0.40    0.17
  -5  12   5    0.41    0.26
   4 -12  -5    0.00    0.12
  -4  12   5   -0.03    0.20
   3 -12  -5    0.63    0.21
  -3 -12   5    0.55    0.18
  -3  12   5    0.57    0.23
   2 -12  -5    0.60    0.19
  -2 -12   5    0.50    0.17
  -2  12   5    0.73    0.24
  -1 -12   5    0.04    0.13
   1 -12  -5    0.20    0.13
  -1  12   5    0.15    0.18
   0 -12  -5    0.51    0.17
   0 -12   5    0.14    0.14
   1 -12   5    3.29    0.36
  -1 -12  -5    3.04    0.33
  -2 -12  -5    0.02    0.12
   2 -12   5    0.02    0.12
  -2  12  -5   -0.01    0.32
   3 -12   5    0.50    0.18
  -3  12  -5    0.01    0.34
   4 -12   5    0.85    0.21
  -4  12  -5    0.51    0.38
   5 -12   5    0.07    0.14
  -5  12  -5   -0.12    0.34
   6 -12   5    0.08    0.15
  -6  12  -5   -0.56    0.38
   6 -13  -5    0.27    0.17
  -6  13   5   -0.08    0.26
   5 -13  -5    0.13    0.14
  -5  13   5   -0.20    0.22
   4 -13  -5    0.91    0.23
  -4  13   5    1.12    0.32
   3 -13  -5    0.26    0.17
  -3 -13   5    0.17    0.15
  -3  13   5    0.11    0.23
   2 -13  -5    0.41    0.17
  -2 -13   5    0.30    0.16
   1 -13  -5    1.35    0.26
  -1 -13   5    1.17    0.25
   0 -13   5    0.67    0.20
   0 -13  -5    0.42    0.17
  -1 -13  -5    0.40    0.17
   1 -13   5    0.37    0.16
  -2 -13  -5    0.12    0.14
   2 -13   5    0.33    0.16
   3 -13   5    1.45    0.25
  -3  13  -5    0.71    0.43
   4 -13   5    0.31    0.16
  -4  13  -5    0.32    0.43
   5 -13   5    0.98    0.23
  -5  13  -5    1.29    0.48
   6 -13   5   -0.07    0.13
   6 -14  -5    0.08    0.16
   5 -14  -5    0.03    0.16
   4 -14  -5    0.13    0.15
  -3 -14   5    0.29    0.16
   3 -14  -5    0.06    0.15
  -2 -14   5   -0.09    0.11
   2 -14  -5    0.07    0.16
   1 -14  -5    4.59    0.47
  -1 -14   5    4.52    0.45
   0 -14  -5    2.76    0.36
   0 -14   5    2.60    0.35
  -1 -14  -5    0.30    0.16
   1 -14   5    0.34    0.18
  -2 -14  -5    0.16    0.15
   2 -14   5    0.32    0.18
   3 -14   5    0.07    0.15
  -3  14  -5   -0.39    0.35
   4 -14   5    0.13    0.15
  -4  14  -5    0.02    0.43
   5 -14   5   -0.04    0.13
  -5  14  -5   -0.48    0.41
   5 -15  -5    0.17    0.17
   4 -15  -5    0.15    0.17
   3 -15  -5    0.21    0.16
  -2 -15   5   -0.23    0.13
   2 -15  -5    0.00    0.14
   1 -15  -5   -0.04    0.13
  -1 -15   5    0.07    0.14
   0 -15   5    0.26    0.17
   0 -15  -5    0.45    0.20
  -1 -15  -5   -0.01    0.13
   1 -15   5    0.09    0.16
   2 -15   5    0.00    0.16
   3 -15   5    0.26    0.19
  -3  15  -5    0.16    0.44
   4 -15   5    0.12    0.16
  -4  15  -5   -0.32    0.45
   4 -16  -5    0.05    0.16
   3 -16  -5    0.07    0.16
   2 -16  -5    0.00    0.16
  -2 -16   5   -0.05    0.16
   1 -16  -5    0.22    0.19
  -1 -16   5    0.40    0.20
   0 -16   5   -0.06    0.13
   0 -16  -5    0.14    0.16
  -1 -16  -5    0.24    0.19
   1 -16   5    0.63    0.23
   2 -16   5    0.07    0.18
   3 -16   5    0.11    0.17
   2 -17  -5    0.70    0.27
   1 -17  -5    0.11    0.18
  -1 -17   5    0.37    0.22
   0 -17   5    0.12    0.19
   0 -17  -5    0.07    0.18
   1 -17   5    1.32    0.31
   9   0  -6    0.34    0.13
   8   0  -6    0.56    0.15
   7   0  -6    1.48    0.20
   6   0  -6   14.97    0.58
   6   0  -6   14.63    0.58
  -6   0   6   15.19    0.53
   5   0  -6   24.76    0.69
  -5   0   6   23.56    0.75
   5   0  -6   23.00    0.78
   5   0  -6   24.48    0.79
   4   0  -6   17.16    0.55
  -4   0   6   17.84    0.59
   4   0  -6   17.43    0.60
  -4   0   6   17.27    0.58
  -3   0   6    1.66    0.16
  -3   0   6    1.26    0.15
   3   0  -6    1.47    0.15
   3   0  -6    1.07    0.14
  -2   0   6    7.15    0.31
  -2   0   6    7.67    0.32
   2   0  -6    7.03    0.30
   2   0  -6    7.82    0.32
  -1   0   6   14.97    0.50
  -1   0   6   15.27    0.51
   1   0  -6   15.85    0.51
   1   0  -6   15.27    0.50
   0   0  -6    4.82    0.23
   0   0  -6    4.89    0.24
   0   0   6    4.69    0.23
  -1   0  -6   99.66    2.44
  -1   0  -6  101.62    2.49
   1   0   6   97.37    2.49
   1   0   6   94.25    3.18
  -2   0  -6    0.03    0.05
  -2   0  -6    0.10    0.05
   2   0   6    0.12    0.06
  -2   0  -6    0.35    0.15
  -3   0  -6   59.78    1.47
   3   0   6   58.98    2.02
   3   0   6   56.22    1.50
  -3   0  -6   57.89    2.04
  -3   0  -6   56.88    1.47
  -4   0  -6   19.82    0.92
   4   0   6   20.40    0.59
  -5   0  -6    0.06    0.15
   5   0   6    0.27    0.06
  -6   0  -6   21.14    1.09
   6   0   6   21.30    0.58
  -7   0  -6    4.09    0.51
  -8   0  -6   -0.19    0.19
  -9   0  -6   -0.09    0.24
   9  -1  -6    0.32    0.13
   9   1  -6    0.11    0.12
   8  -1  -6    0.32    0.14
   8   1  -6    0.55    0.15
   7  -1  -6    1.47    0.20
   7   1  -6    1.76    0.22
   6  -1  -6    0.04    0.09
  -6  -1   6   -0.04    0.07
   6  -1  -6    0.15    0.10
   6   1  -6   -0.03    0.09
  -6   1   6   -0.02    0.08
   5  -1  -6    2.72    0.24
  -5  -1   6    2.43    0.21
   5  -1  -6    2.76    0.18
   5  -1  -6    2.34    0.22
   5   1  -6    2.44    0.17
   5   1  -6    2.58    0.24
  -5   1   6    2.57    0.20
   4  -1  -6   -0.08    0.07
   4  -1  -6   -0.07    0.07
  -4  -1   6   -0.06    0.08
   4  -1  -6    0.04    0.08
  -4  -1   6   -0.03    0.06
   4   1  -6   -0.14    0.07
  -4   1   6   -0.01    0.07
   4   1  -6    0.06    0.08
   3  -1  -6    1.19    0.15
  -3  -1   6    1.63    0.16
   3  -1  -6    1.87    0.18
  -3  -1   6    1.55    0.16
   3  -1  -6    1.48    0.16
  -3   1   6    1.73    0.17
   3   1  -6    1.53    0.16
   3   1  -6    1.90    0.17
  -3   1   6    2.14    0.19
   2  -1  -6    6.58    0.30
   2  -1  -6    7.07    0.31
  -2  -1   6    6.57    0.30
  -2  -1   6    6.53    0.29
   2  -1  -6    6.70    0.29
   2   1  -6    6.85    0.30
  -2   1   6    6.74    0.30
  -2   1   6    6.74    0.30
   2   1  -6    6.37    0.28
  -1  -1   6    5.26    0.26
   1  -1  -6    6.09    0.28
   1  -1  -6    5.96    0.27
   1  -1  -6    5.94    0.27
   1   1  -6    5.86    0.27
  -1   1   6    6.25    0.27
   1   1  -6    5.68    0.26
  -1   1   6    5.32    0.25
   0  -1   6   33.16    0.96
   0  -1  -6   34.88    0.94
   0  -1  -6   33.68    0.96
   0  -1  -6   34.23    0.96
   0   1  -6   34.63    0.96
   0   1   6   33.68    0.96
   0   1  -6   33.94    0.94
   0   1   6   34.92    0.94
   1  -1   6   18.52    0.56
   1  -1   6   17.63    0.77
  -1  -1  -6   18.51    0.56
  -1  -1  -6   16.59    0.54
  -1  -1  -6   18.06    0.54
   1   1   6   18.00    0.74
  -1   1  -6   17.70    0.79
  -1   1  -6   18.89    0.56
   1   1   6   17.45    0.55
   2  -1   6    0.23    0.07
  -2  -1  -6    0.27    0.07
  -2  -1  -6    0.23    0.15
  -2  -1  -6    0.23    0.07
  -2  -1  -6    0.30    0.06
   2  -1   6    0.26    0.12
  -2   1  -6    0.41    0.08
   2   1   6    0.28    0.07
  -2   1  -6    0.24    0.15
   2   1   6    0.34    0.12
  -3  -1  -6    0.08    0.04
  -3  -1  -6    0.29    0.14
  -3  -1  -6    0.20    0.07
   3  -1   6    0.08    0.11
  -3  -1  -6    0.10    0.05
   3  -1   6    0.06    0.07
   3   1   6    0.33    0.12
   3   1   6    0.23    0.06
  -3   1  -6    0.21    0.15
  -3   1  -6    0.40    0.07
  -4  -1  -6    2.07    0.28
   4  -1   6    1.96    0.27
   4  -1   6    1.87    0.14
  -4   1  -6    1.57    0.27
   4   1   6    1.91    0.14
   5  -1   6    0.91    0.10
  -5  -1  -6    1.14    0.25
  -5   1  -6    0.77    0.23
   5   1   6    1.04    0.10
  -6  -1  -6   -0.09    0.16
   6  -1   6    0.15    0.06
  -6   1  -6    0.20    0.20
  -7  -1  -6    0.61    0.26
  -7   1  -6    0.67    0.27
  -8  -1  -6    0.05    0.22
  -8   1  -6   -0.02    0.23
  -9  -1  -6   -0.35    0.23
  -9   1  -6    0.13    0.30
   9  -2  -6    0.41    0.15
   9   2  -6    0.62    0.15
   8  -2  -6    0.28    0.13
   8   2  -6    0.26    0.14
   7  -2  -6    0.45    0.13
   6  -2  -6    6.41    0.35
  -6  -2   6    6.38    0.30
   6  -2  -6    5.84    0.34
   6   2  -6    5.59    0.33
  -6   2   6    6.03    0.31
   5  -2  -6    1.63    0.19
  -5  -2   6    1.67    0.18
   5  -2  -6    1.63    0.16
   5  -2  -6    1.50    0.18
  -5   2   6    1.78    0.18
   5   2  -6    1.77    0.15
   5   2  -6    1.89    0.20
   4  -2  -6   40.63    1.22
  -4  -2   6   41.98    1.19
   4  -2  -6   42.00    1.16
   4  -2  -6   44.08    1.23
  -4   2   6   43.03    1.21
   4   2  -6   41.87    1.21
   4   2  -6   41.88    1.14
   3  -2  -6   30.95    0.91
  -3  -2   6   28.70    0.88
   3  -2  -6   29.38    0.90
   3  -2  -6   29.41    0.86
   3   2  -6   29.66    0.85
  -3   2   6   28.78    0.88
   3   2  -6   30.11    0.89
   2  -2  -6   34.32    1.00
  -2  -2   6   33.80    0.98
   2  -2  -6   33.72    0.99
   2  -2  -6   34.65    0.97
   2   2  -6   33.57    0.96
   2   2  -6   35.70    1.00
  -2   2   6   32.94    0.98
   1  -2  -6    2.91    0.19
   1  -2  -6    2.40    0.17
  -1  -2   6    2.58    0.18
   1  -2  -6    2.92    0.19
   1   2  -6    2.41    0.20
   1   2  -6    2.76    0.19
  -1   2   6    2.80    0.19
   0  -2  -6    5.55    0.25
   0  -2  -6    4.89    0.24
   0  -2   6    5.35    0.42
   0  -2   6    4.78    0.24
   0  -2  -6    4.97    0.24
   0   2  -6    5.04    0.25
   0   2   6    4.72    0.24
   0   2   6    5.89    0.26
   1  -2   6    4.55    0.39
  -1  -2  -6    3.89    0.20
  -1  -2  -6    4.17    0.21
   1  -2   6    4.21    0.22
  -1  -2  -6    4.43    0.22
  -1   2  -6    4.30    0.39
   1   2   6    4.11    0.22
  -1   2  -6    3.97    0.21
   1   2   6    3.81    0.20
   1   2   6    4.35    0.31
  -2  -2  -6   13.59    0.43
  -2  -2  -6   13.05    0.43
   2  -2   6   13.31    0.45
  -2  -2  -6   13.45    0.43
  -2  -2  -6   12.94    0.62
  -2   2  -6   13.92    0.45
   2   2   6   14.02    0.45
  -2   2  -6   13.40    0.68
   2   2   6   13.35    0.44
   2   2   6   13.31    0.58
  -3  -2  -6    6.66    0.24
  -3  -2  -6    6.94    0.43
   3  -2   6    6.03    0.27
   3  -2   6    7.17    0.46
  -3  -2  -6    6.26    0.23
  -3  -2  -6    6.48    0.26
  -3   2  -6    6.06    0.49
  -3   2  -6    6.55    0.26
   3   2   6    6.17    0.26
   3   2   6    6.37    0.38
  -4  -2  -6    4.40    0.37
  -4  -2  -6    4.86    0.21
   4  -2   6    4.95    0.23
  -4   2  -6    5.40    0.48
   4   2   6    4.74    0.21
  -4   2  -6    4.69    0.19
  -5  -2  -6    0.10    0.15
  -5  -2  -6    0.53    0.08
   5  -2   6    0.40    0.08
   5   2   6    0.34    0.07
  -5   2  -6    0.25    0.20
  -6  -2  -6    0.61    0.24
   6  -2   6    0.53    0.10
  -6  -2  -6    0.81    0.09
  -6   2  -6    0.31    0.23
   6   2   6    0.60    0.07
   7  -2   6    1.12    0.11
  -7  -2  -6    1.09    0.10
  -7  -2  -6    0.99    0.28
  -7   2  -6    0.64    0.28
  -8  -2  -6   -0.14    0.21
  -8   2  -6    0.24    0.27
  -9  -2  -6   -0.17    0.23
   9  -3  -6    0.23    0.14
   9   3  -6    0.12    0.12
   8  -3  -6    0.10    0.11
   7  -3  -6    0.26    0.13
  -6  -3   6    2.31    0.20
   6  -3  -6    2.46    0.25
   6  -3  -6    2.26    0.24
   6   3  -6    2.23    0.23
  -6   3   6    2.13    0.21
   5  -3  -6    0.10    0.09
   5  -3  -6    0.30    0.11
   5  -3  -6    0.19    0.09
  -5  -3   6    0.09    0.07
   5   3  -6    0.21    0.08
   5   3  -6    0.15    0.09
  -5   3   6    0.19    0.09
   4  -3  -6    2.17    0.20
  -4  -3   6    2.04    0.19
   4  -3  -6    1.60    0.19
   4  -3  -6    1.83    0.20
   4   3  -6    2.19    0.21
  -4   3   6    1.94    0.20
   4   3  -6    1.64    0.16
  -3  -3   6    4.15    0.24
   3  -3  -6    4.30    0.24
   3  -3  -6    3.15    0.23
   3  -3  -6    3.83    0.24
   3   3  -6    4.22    0.23
  -3   3   6    4.03    0.25
   3   3  -6    4.36    0.26
   2  -3  -6    0.10    0.07
   2  -3  -6    0.07    0.08
   2  -3  -6   -0.04    0.05
  -2  -3   6    0.09    0.07
   2   3  -6    0.03    0.07
   2   3  -6    0.03    0.06
  -2   3   6    0.04    0.07
   1  -3  -6    3.70    0.22
   1  -3  -6    3.70    0.23
   1  -3  -6    3.34    0.21
  -1  -3   6    3.61    0.21
  -1   3   6    4.42    0.24
  -1   3   6    3.74    0.22
   1   3  -6    4.09    0.23
   0  -3  -6    0.74    0.11
   0  -3   6    1.03    0.13
   0  -3  -6    0.75    0.11
   0  -3  -6    0.83    0.12
   0   3   6    0.83    0.12
   0   3  -6    0.96    0.13
   0   3   6    0.82    0.11
  -1  -3  -6   26.37    0.78
  -1  -3  -6   26.69    0.78
   1  -3   6   26.07    1.07
   1  -3   6   27.06    0.80
  -1  -3  -6   26.68    0.77
   1   3   6   26.74    0.79
  -1   3  -6   27.35    0.80
   1   3   6   25.98    0.95
  -1   3  -6   26.61    1.10
   1   3   6   26.29    0.79
  -2  -3  -6    6.91    0.28
  -2  -3  -6    7.30    0.41
   2  -3   6    6.81    0.46
   2  -3   6    7.55    0.31
  -2  -3  -6    7.38    0.29
  -2  -3  -6    6.83    0.29
   2   3   6    6.81    0.35
  -2   3  -6    7.19    0.50
   2   3   6    6.87    0.29
   2   3   6    7.21    0.30
   3  -3   6    9.06    0.36
   3  -3   6    9.34    0.57
  -3  -3  -6    9.41    0.32
  -3  -3  -6    9.72    0.33
  -3  -3  -6    9.49    0.35
  -3  -3  -6   10.09    0.51
   3   3   6    9.73    0.36
   3   3   6    9.24    0.35
  -3   3  -6    9.68    0.62
  -4  -3  -6    1.02    0.11
   4  -3   6    1.03    0.13
  -4  -3  -6    1.29    0.07
  -4  -3  -6    1.00    0.20
   4   3   6    1.17    0.12
   4   3   6    1.14    0.12
  -4   3  -6    0.88    0.25
  -5  -3  -6   12.93    0.42
   5  -3   6   13.35    0.46
  -5  -3  -6   12.69    0.70
   5   3   6   12.90    0.42
  -5   3  -6   13.14    0.80
   6  -3   6    0.56    0.11
  -6  -3  -6    0.69    0.10
  -6  -3  -6    0.41    0.21
   6   3   6    0.49    0.09
  -6   3  -6    0.52    0.26
   7  -3   6    1.35    0.14
  -7  -3  -6    0.83    0.11
  -7  -3  -6    0.68    0.27
  -7   3  -6    0.67    0.29
  -8  -3  -6    0.04    0.20
  -8   3  -6   -0.08    0.26
  -9  -3  -6   -0.13    0.26
   9  -4  -6    0.44    0.17
   8  -4  -6    0.51    0.16
   7  -4  -6    1.26    0.20
  -6  -4   6    6.28    0.31
   6  -4  -6    5.36    0.34
  -6   4   6    6.19    0.34
  -5  -4   6    0.01    0.07
   5  -4  -6   -0.12    0.07
   5  -4  -6    0.03    0.08
   5  -4  -6   -0.19    0.07
   5   4  -6    0.01    0.08
  -5   4   6    0.02    0.07
   5   4  -6   -0.12    0.06
   4  -4  -6    1.93    0.22
   4  -4  -6    2.31    0.22
  -4  -4   6    2.07    0.20
   4  -4  -6    2.46    0.24
   4   4  -6    2.64    0.23
   4   4  -6    2.82    0.19
  -4   4   6    2.13    0.21
   3  -4  -6    2.90    0.21
   3  -4  -6    2.57    0.24
  -3  -4   6    2.55    0.19
   3  -4  -6    2.88    0.25
   3   4  -6    2.44    0.20
  -3   4   6    2.45    0.22
   3   4  -6    2.73    0.24
   2  -4  -6    9.32    0.41
  -2  -4   6    9.59    0.40
   2  -4  -6   10.63    0.42
   2  -4  -6    9.62    0.39
  -2   4   6    9.30    0.41
   2   4  -6    9.65    0.41
   1  -4  -6    9.61    0.40
  -1  -4   6    9.37    0.39
   1  -4  -6    9.31    0.39
   1  -4  -6    9.39    0.39
  -1   4   6    9.51    0.40
  -1   4   6    9.54    0.39
   1   4  -6    9.93    0.40
   0  -4   6   19.85    0.90
   0  -4  -6   18.89    0.63
   0  -4  -6   19.87    0.64
   0  -4  -6   19.51    0.64
   0  -4   6   19.34    0.65
   0   4  -6   20.60    0.66
   0   4   6   20.42    0.65
   0   4   6   19.21    0.65
  -1  -4  -6    1.99    0.18
  -1  -4  -6    1.90    0.17
   1  -4   6    2.02    0.19
   1  -4   6    1.80    0.26
  -1   4  -6    1.54    0.27
   1   4   6    1.59    0.15
   1   4   6    1.52    0.16
   1   4   6    1.91    0.18
   2  -4   6   40.82    1.56
  -2  -4  -6   39.77    1.13
   2  -4   6   40.73    1.16
  -2  -4  -6   40.94    1.13
   2   4   6   41.23    1.37
   2   4   6   41.98    1.16
   2   4   6   42.44    1.16
  -3  -4  -6    2.22    0.18
   3  -4   6    1.89    0.18
  -3  -4  -6    2.22    0.15
  -3  -4  -6    2.08    0.23
   3   4   6    2.02    0.17
   3   4   6    1.86    0.17
  -3   4  -6    1.63    0.29
   4  -4   6   -0.01    0.06
  -4  -4  -6   -0.02    0.06
  -4  -4  -6    0.43    0.15
  -4  -4  -6    0.02    0.04
   4   4   6    0.02    0.04
   4   4   6    0.06    0.06
  -4   4  -6    0.05    0.19
   5  -4   6    3.43    0.22
  -5  -4  -6    2.65    0.18
  -5  -4  -6    2.11    0.30
  -5   4  -6    1.94    0.37
   5   4   6    2.70    0.17
   5   4   6    2.60    0.17
  -6  -4  -6    1.33    0.28
   6  -4   6    1.74    0.18
  -6  -4  -6    1.96    0.16
  -6   4  -6    1.72    0.37
   7  -4   6   -0.03    0.08
  -7  -4  -6    0.10    0.07
  -7  -4  -6    0.25    0.20
  -7   4  -6   -0.12    0.20
  -8  -4  -6   -0.23    0.21
   8  -4   6    0.39    0.10
  -8   4  -6   -0.20    0.25
   9  -5  -6    0.02    0.13
   8  -5  -6   -0.03    0.11
   7  -5  -6    0.03    0.10
   6  -5  -6    0.61    0.15
  -6   5   6    0.73    0.15
   5  -5  -6    0.16    0.11
  -5  -5   6    0.18    0.09
   5  -5  -6    0.13    0.09
   5   5  -6    0.03    0.09
  -5   5   6   -0.01    0.08
   5   5  -6    0.09    0.08
   4  -5  -6    4.24    0.27
   4  -5  -6    4.95    0.31
   4  -5  -6    4.75    0.31
  -4  -5   6    4.47    0.27
  -4   5   6    5.20    0.30
   4   5  -6    4.29    0.25
   4   5  -6    4.96    0.31
   3  -5  -6    0.73    0.15
   3  -5  -6    0.85    0.15
  -3  -5   6    0.63    0.13
   3  -5  -6    0.71    0.14
   3   5  -6    0.80    0.14
  -3   5   6    1.06    0.16
   3   5  -6    0.73    0.13
   2  -5  -6    8.34    0.39
   2  -5  -6    9.08    0.41
   2  -5  -6    9.20    0.39
  -2  -5   6    8.75    0.39
   2   5  -6    8.97    0.40
  -2   5   6    8.47    0.39
  -1  -5   6    7.41    0.36
   1  -5  -6    7.69    0.36
   1  -5  -6    8.67    0.38
   1   5  -6    8.21    0.37
  -1   5   6    7.88    0.36
   0  -5   6    1.37    0.17
   0  -5  -6    1.10    0.15
   0  -5   6    1.09    0.24
   0  -5  -6    0.86    0.14
   0   5   6    0.91    0.13
   0   5   6    1.23    0.16
  -1  -5  -6    0.15    0.07
   1  -5   6   -0.01    0.13
  -1  -5  -6    0.17    0.08
   1  -5   6    0.18    0.08
  -1   5  -6    0.09    0.19
   1   5   6    0.17    0.07
   1   5   6    0.13    0.08
   1   5   6    0.12    0.07
   2  -5   6    8.68    0.39
   2  -5   6   10.43    0.60
  -2  -5  -6    9.02    0.38
  -2  -5  -6    9.83    0.38
  -2   5  -6    9.54    0.63
   2   5   6   10.06    0.40
   2   5   6    9.81    0.40
  -3  -5  -6    1.87    0.18
  -3  -5  -6    2.36    0.17
  -3  -5  -6    2.18    0.22
   3  -5   6    2.25    0.21
   3   5   6    2.36    0.20
   3   5   6    2.17    0.19
  -4  -5  -6    0.08    0.05
  -4  -5  -6    0.10    0.14
   4  -5   6    0.02    0.08
  -4  -5  -6    0.04    0.08
   4   5   6    0.05    0.07
   4   5   6    0.10    0.07
  -4   5  -6   -0.04    0.18
   5  -5   6    1.59    0.18
  -5  -5  -6    1.55    0.24
  -5  -5  -6    1.53    0.16
  -5   5  -6    1.18    0.32
   5   5   6    1.12    0.14
   5   5   6    1.60    0.16
  -6  -5  -6    0.51    0.20
  -6  -5  -6    0.25    0.10
   6  -5   6    0.48    0.12
  -6   5  -6    0.32    0.25
   7  -5   6    0.09    0.09
  -7  -5  -6    0.03    0.08
  -7  -5  -6   -0.32    0.15
  -7   5  -6   -0.06    0.26
   8  -5   6    0.86    0.15
  -8  -5  -6    0.46    0.27
  -8   5  -6    0.47    0.30
   9  -6  -6    0.23    0.16
   8  -6  -6    0.16    0.13
   7  -6  -6   -0.02    0.11
   6  -6  -6    0.12    0.12
  -5  -6   6    0.44    0.12
   5  -6  -6    0.17    0.11
   5  -6  -6    0.50    0.15
   5   6  -6    0.29    0.10
   5   6  -6    0.40    0.13
  -5   6   6    0.59    0.14
  -4  -6   6    0.12    0.09
   4  -6  -6    0.16    0.10
   4  -6  -6    0.00    0.09
   4   6  -6    0.01    0.08
   4   6  -6    0.09    0.10
  -4   6   6    0.08    0.09
  -3  -6   6    2.26    0.22
   3  -6  -6    2.30    0.24
   3  -6  -6    1.71    0.21
   3   6  -6    1.85    0.22
  -3   6   6    1.51    0.19
   2  -6  -6    5.71    0.32
   2  -6  -6    6.20    0.33
  -2  -6   6    4.86    0.29
  -2   6   6    5.85    0.33
   2   6  -6    5.57    0.32
   1  -6  -6   26.95    0.85
  -1  -6   6   28.06    1.19
   1  -6  -6   27.45    0.88
  -1  -6   6   26.56    0.87
  -1   6   6   27.25    0.88
   0  -6   6    4.37    0.27
   0  -6  -6    4.79    0.28
   0  -6   6    3.94    0.40
   0  -6  -6    3.81    0.26
   0   6   6    4.54    0.27
   0   6   6    4.42    0.27
   1  -6   6   16.19    0.80
  -1  -6  -6   15.81    0.57
  -1  -6  -6   15.26    0.57
   1  -6   6   16.54    0.60
   1   6   6   17.09    0.60
  -1   6  -6   16.87    0.87
   1   6   6   16.24    0.59
   2  -6   6    0.35    0.10
  -2  -6  -6    0.18    0.09
  -2  -6  -6    0.31    0.09
   2   6   6    0.33    0.10
   2   6   6    0.36    0.11
  -2   6  -6    0.51    0.23
  -3  -6  -6    0.35    0.09
  -3  -6  -6    0.24    0.10
   3  -6   6    0.44    0.12
  -3  -6  -6    0.24    0.13
  -3   6  -6    0.59    0.24
   3   6   6    0.53    0.11
   3   6   6    0.57    0.12
  -4  -6  -6    0.18    0.14
   4  -6   6    0.18    0.09
  -4  -6  -6    0.05    0.08
  -4  -6  -6    0.12    0.06
  -4   6  -6    0.14    0.21
   4   6   6    0.09    0.08
   4   6   6    0.33    0.10
  -5  -6  -6    0.03    0.14
  -5  -6  -6    0.15    0.10
   5  -6   6    0.12    0.09
  -5   6  -6   -0.03    0.24
   5   6   6    0.13    0.08
  -6  -6  -6    0.08    0.10
   6  -6   6   -0.06    0.08
  -6  -6  -6   -0.06    0.15
  -6   6  -6   -0.05    0.24
   7  -6   6    0.15    0.10
  -7  -6  -6    0.12    0.09
  -7  -6  -6   -0.10    0.18
  -7   6  -6    0.05    0.30
   8  -6   6    0.37    0.13
  -8   6  -6    0.62    0.37
   9  -7  -6   -0.11    0.13
   8  -7  -6    0.68    0.20
  -8   7   6    0.96    0.29
   7  -7  -6    1.17    0.22
   6  -7  -6    1.32    0.22
   5  -7  -6   -0.15    0.08
  -5  -7   6    0.20    0.10
   5   7  -6    0.01    0.09
  -5   7   6    0.19    0.12
  -4  -7   6    0.47    0.13
   4  -7  -6    0.44    0.14
   4  -7  -6    0.54    0.14
   4   7  -6    0.51    0.12
   4   7  -6    0.67    0.16
  -3  -7   6    0.27    0.11
   3  -7  -6    0.22    0.12
   3  -7  -6    0.10    0.11
  -3   7   6    0.12    0.09
  -2  -7   6    2.36    0.24
   2  -7  -6    3.54    0.29
   2  -7  -6    2.80    0.27
  -2   7   6    2.85    0.27
  -1  -7   6    0.77    0.26
  -1  -7   6    0.97    0.16
   1  -7  -6    0.59    0.14
   1  -7  -6    0.76    0.15
  -1   7   6    0.65    0.14
   0  -7  -6    9.14    0.42
   0  -7  -6    8.40    0.41
   0  -7   6   10.22    0.65
   0  -7   6    8.89    0.42
   0   7   6    8.91    0.42
  -1  -7  -6    0.19    0.09
   1  -7   6   -0.01    0.15
   1  -7   6    0.21    0.09
  -1  -7  -6    0.27    0.11
  -1   7  -6    0.70    0.27
   1   7   6    0.25    0.10
   1   7   6    0.23    0.10
  -2  -7  -6    0.00    0.06
  -2  -7  -6    0.07    0.09
   2  -7   6    0.09    0.09
   2   7   6    0.01    0.07
   2   7   6    0.00    0.07
  -2   7  -6    0.02    0.21
  -3  -7  -6    4.14    0.25
   3  -7   6    4.31    0.28
  -3  -7  -6    4.19    0.27
   3   7   6    4.14    0.27
   3   7   6    4.06    0.27
  -3   7  -6    3.61    0.46
  -4  -7  -6    1.39    0.16
  -4  -7  -6    1.90    0.22
   4  -7   6    1.80    0.22
  -4  -7  -6    1.58    0.19
   4   7   6    1.80    0.20
  -4   7  -6    1.83    0.38
   4   7   6    1.72    0.20
   5  -7   6    2.83    0.26
  -5  -7  -6    2.23    0.23
  -5  -7  -6    2.71    0.30
  -5   7  -6    2.44    0.43
  -6  -7  -6    0.85    0.16
   6  -7   6    1.49    0.20
  -6  -7  -6    0.91    0.23
  -6   7  -6    0.59    0.31
   7  -7   6    0.04    0.10
  -7  -7  -6    0.07    0.10
  -7   7  -6   -0.03    0.26
   8  -7   6    0.07    0.12
   8  -8  -6    0.11    0.15
  -8   8   6    0.40    0.26
   7  -8  -6    0.79    0.20
  -7   8   6    0.92    0.29
   6  -8  -6    0.17    0.13
  -5  -8   6    7.29    0.40
   5  -8  -6    7.08    0.44
   5   8  -6    7.02    0.35
  -5   8   6    8.40    0.46
   4  -8  -6    1.32    0.21
  -4  -8   6    1.64    0.21
  -4   8   6    1.94    0.25
  -3  -8   6    3.17    0.30
   3  -8  -6    3.39    0.31
   3  -8  -6    3.52    0.33
  -3   8   6    3.41    0.32
  -2  -8   6   27.85    0.94
   2  -8  -6   28.74    0.97
   2  -8  -6   28.13    0.93
  -2   8   6   27.76    0.96
  -1  -8   6    3.97    0.45
   1  -8  -6    3.35    0.31
  -1  -8   6    3.11    0.29
   1  -8  -6    3.53    0.31
  -1   8   6    2.84    0.28
  -1   8   6    3.80    0.26
   0  -8  -6    0.10    0.09
   0  -8   6    0.02    0.18
   0  -8  -6   -0.04    0.07
   0  -8   6    0.06    0.08
   0   8   6   -0.02    0.05
   0   8   6   -0.01    0.07
  -1  -8  -6    0.44    0.13
  -1  -8  -6    0.48    0.13
   1  -8   6    0.45    0.13
   1   8   6    0.40    0.12
  -2  -8  -6    5.82    0.34
   2  -8   6    5.31    0.33
  -2  -8  -6    5.78    0.32
   2   8   6    6.41    0.35
  -2   8  -6    4.63    0.53
   2   8   6    5.62    0.33
   3  -8   6    1.61    0.21
  -3  -8  -6    1.75    0.20
  -3  -8  -6    1.67    0.21
   3   8   6    1.38    0.19
   3   8   6    1.45    0.20
  -3   8  -6    1.73    0.40
  -4  -8  -6    0.02    0.14
   4  -8   6    0.34    0.12
  -4  -8  -6    0.04    0.11
  -4  -8  -6    0.47    0.12
  -4   8  -6    0.32    0.28
   5  -8   6    3.24    0.30
  -5  -8  -6    2.68    0.28
  -5  -8  -6    2.73    0.27
  -5   8  -6    2.51    0.46
   6  -8   6    2.18    0.25
  -6  -8  -6    1.51    0.21
  -6   8  -6    1.37    0.44
   7  -8   6    2.42    0.28
  -7   8  -6    1.76    0.48
   8  -8   6    0.12    0.14
   8  -9  -6   -0.33    0.12
   7  -9  -6    0.42    0.18
  -7   9   6    0.68    0.27
   6  -9  -6    0.19    0.13
  -6   9   6    0.53    0.22
   5  -9  -6    0.09    0.12
  -5   9   6    0.11    0.16
  -4  -9   6    3.39    0.32
   4  -9  -6    3.47    0.35
  -4   9   6    3.30    0.33
  -4   9   6    2.98    0.37
   3  -9  -6    0.25    0.13
  -3  -9   6    0.10    0.11
  -3   9   6    0.25    0.16
  -3   9   6    0.25    0.13
   2  -9  -6    1.38    0.22
   2  -9  -6    1.67    0.23
  -2  -9   6    1.86    0.23
  -2   9   6    1.33    0.21
  -2   9   6    1.48    0.22
   1  -9  -6   -0.02    0.11
   1  -9  -6   -0.08    0.07
  -1  -9   6   -0.07    0.08
  -1   9   6   -0.09    0.08
  -1   9   6   -0.09    0.08
   0  -9  -6    3.15    0.30
   0  -9  -6    3.00    0.29
   0  -9   6    3.24    0.31
   0   9   6    3.05    0.30
  -1  -9  -6    2.76    0.28
  -1  -9  -6    3.04    0.30
   1  -9   6    2.96    0.29
   1   9   6    3.25    0.31
  -2  -9  -6    4.65    0.31
  -2  -9  -6    4.02    0.30
   2  -9   6    4.01    0.31
   2   9   6    4.73    0.32
  -2   9  -6    4.16    0.54
  -3  -9  -6    0.17    0.10
  -3  -9  -6   -0.05    0.11
   3  -9   6   -0.08    0.09
   3   9   6   -0.05    0.10
  -3   9  -6    0.24    0.32
   3   9   6    0.13    0.11
  -4  -9  -6    0.06    0.12
   4  -9   6    0.10    0.12
  -4   9  -6    0.19    0.29
   5  -9   6    3.41    0.33
  -5  -9  -6    3.82    0.33
  -5   9  -6    2.78    0.52
  -6  -9  -6    0.30    0.14
   6  -9   6    0.01    0.11
  -6   9  -6    0.06    0.34
   7  -9   6    0.07    0.13
  -7   9  -6    0.14    0.35
   8  -9   6    0.09    0.14
   8 -10  -6    0.02    0.15
   7 -10  -6    0.04    0.15
  -7  10   6    0.05    0.21
   6 -10  -6    0.06    0.12
  -6  10   6    0.11    0.21
   5 -10  -6    0.20    0.14
  -5  10   6    0.18    0.20
  -4 -10   6    0.20    0.12
   4 -10  -6    0.00    0.11
  -4  10   6    0.14    0.17
  -3 -10   6    0.97    0.19
   3 -10  -6    0.83    0.19
  -3  10   6    0.91    0.22
  -3  10   6    0.92    0.19
   2 -10  -6    1.00    0.21
   2 -10  -6    1.12    0.21
  -2 -10   6    1.26    0.21
  -2  10   6    1.22    0.21
  -2  10   6    1.24    0.22
   1 -10  -6    1.17    0.22
   1 -10  -6    1.22    0.21
  -1 -10   6    1.10    0.21
  -1  10   6    1.18    0.18
  -1  10   6    1.27    0.21
   0 -10  -6    1.51    0.23
   0 -10   6    2.09    0.26
   0 -10  -6    1.68    0.24
   0  10   6    1.58    0.24
  -1 -10  -6    0.27    0.14
   1 -10   6    0.27    0.13
  -1 -10  -6    0.24    0.12
   1  10   6    0.55    0.16
  -2 -10  -6    0.23    0.13
  -2 -10  -6    0.21    0.12
   2 -10   6    0.16    0.13
  -2  10  -6    0.35    0.33
  -3 -10  -6    1.03    0.21
   3 -10   6    1.44    0.22
  -3 -10  -6    0.93    0.18
  -3  10  -6    0.85    0.38
   4 -10   6    0.30    0.13
  -4 -10  -6    0.09    0.12
  -4  10  -6   -0.28    0.28
   5 -10   6    0.06    0.11
  -5 -10  -6    0.02    0.11
   6 -10   6   -0.17    0.10
  -6  10  -6   -0.33    0.33
   7 -10   6    0.25    0.15
   7 -11  -6    0.19    0.17
  -7  11   6    0.13    0.26
   6 -11  -6    0.42    0.18
  -6  11   6    0.26    0.24
   5 -11  -6    0.05    0.13
  -5  11   6    0.03    0.19
  -4 -11   6    0.06    0.12
   4 -11  -6   -0.05    0.12
  -4  11   6    0.07    0.17
  -3 -11   6    0.86    0.19
   3 -11  -6    0.64    0.19
  -3  11   6    0.57    0.21
  -2 -11   6    2.85    0.33
   2 -11  -6    2.63    0.32
  -2  11   6    2.55    0.29
   1 -11  -6    1.62    0.25
  -1 -11   6    1.77    0.26
  -1  11   6    1.68    0.23
   0 -11   6    0.01    0.10
   0 -11  -6    0.04    0.13
   0 -11  -6    0.09    0.11
  -1 -11  -6    1.43    0.24
  -1 -11  -6    1.24    0.23
   1 -11   6    1.14    0.21
  -2 -11  -6    0.15    0.14
  -2 -11  -6    0.28    0.13
   2 -11   6    0.21    0.13
  -2  11  -6    0.19    0.33
  -3 -11  -6    2.28    0.27
   3 -11   6    2.70    0.32
  -3 -11  -6    2.65    0.30
  -3  11  -6    2.11    0.46
   4 -11   6    0.32    0.14
  -4 -11  -6   -0.02    0.13
  -4  11  -6    0.15    0.36
   5 -11   6    1.32    0.25
  -5  11  -6    0.84    0.44
   6 -11   6   -0.03    0.12
  -6  11  -6   -0.35    0.36
   7 -11   6    0.08    0.16
   7 -12  -6   -0.12    0.13
  -7  12   6   -0.08    0.27
   6 -12  -6    0.01    0.13
  -6  12   6    0.01    0.23
   5 -12  -6    0.32    0.17
  -5  12   6    0.35    0.24
   4 -12  -6    1.14    0.24
  -4 -12   6    1.15    0.23
  -4  12   6    0.77    0.26
  -3 -12   6    6.94    0.47
   3 -12  -6    7.03    0.48
  -3  12   6    7.86    0.56
  -2 -12   6    9.22    0.54
   2 -12  -6    8.12    0.51
  -2  12   6    8.93    0.54
  -1 -12   6    2.51    0.32
   1 -12  -6    2.92    0.35
  -1  12   6    2.78    0.29
   0 -12  -6    4.64    0.43
   0 -12   6    4.67    0.43
  -1 -12  -6    0.02    0.12
   1 -12   6    0.02    0.12
  -2 -12  -6    0.94    0.21
   2 -12   6    0.93    0.22
  -2  12  -6    0.92    0.39
   3 -12   6    0.01    0.12
  -3  12  -6    0.26    0.38
   4 -12   6    0.33    0.16
  -4  12  -6   -0.63    0.27
   5 -12   6    0.92    0.21
  -5  12  -6    0.49    0.42
   6 -12   6    0.45    0.19
   6 -13  -6    0.00    0.15
  -6  13   6    0.07    0.28
   5 -13  -6    0.29    0.18
  -5  13   6    0.08    0.23
   4 -13  -6    0.20    0.17
  -4  13   6    0.39    0.25
  -3 -13   6    1.43    0.26
   3 -13  -6    1.78    0.30
   2 -13  -6    0.84    0.22
  -2 -13   6    0.66    0.21
   1 -13  -6    0.24    0.16
  -1 -13   6    0.39    0.17
   0 -13  -6    0.20    0.15
   0 -13   6    0.12    0.14
   1 -13   6    2.07    0.31
  -1 -13  -6    1.80    0.28
  -2 -13  -6    0.42    0.17
   2 -13   6    0.79    0.21
   3 -13   6    0.71    0.20
  -3  13  -6    0.58    0.42
   4 -13   6    0.01    0.14
  -4  13  -6   -0.39    0.37
   5 -13   6   -0.10    0.12
  -5  13  -6   -0.94    0.37
   6 -13   6   -0.14    0.14
   5 -14  -6    0.05    0.15
   4 -14  -6   -0.16    0.13
   3 -14  -6    0.73    0.22
  -3 -14   6    0.60    0.22
   2 -14  -6    0.50    0.20
  -2 -14   6    1.44    0.28
   1 -14  -6    0.05    0.14
  -1 -14   6   -0.03    0.14
   0 -14  -6    0.25    0.16
   0 -14   6    0.03    0.13
  -1 -14  -6   -0.19    0.10
   1 -14   6   -0.15    0.11
   2 -14   6   -0.06    0.13
   3 -14   6    0.79    0.22
  -3  14  -6    0.43    0.41
   4 -14   6    0.65    0.22
  -4  14  -6    1.04    0.52
   5 -14   6    0.25    0.17
   5 -15  -6    0.41    0.22
   4 -15  -6    0.25    0.20
   3 -15  -6    0.58    0.23
  -2 -15   6    0.15    0.16
   2 -15  -6    0.06    0.14
  -1 -15   6    0.09    0.16
   1 -15  -6    0.16    0.17
   0 -15   6   -0.07    0.14
   0 -15  -6   -0.10    0.14
  -1 -15  -6    0.06    0.15
   1 -15   6   -0.02    0.15
   2 -15   6    1.35    0.29
   3 -15   6    0.28    0.18
   4 -15   6    0.27    0.17
  -4  15  -6   -0.95    0.39
   3 -16  -6   -0.01    0.17
  -2 -16   6    0.13    0.19
   2 -16  -6    0.52    0.21
  -1 -16   6    0.52    0.23
   1 -16  -6    0.76    0.25
   0 -16  -6    0.98    0.29
   0 -16   6    0.86    0.26
   1 -16   6    0.15    0.17
   2 -16   6    2.07    0.35
   3 -16   6    0.37    0.22
   1 -17  -6    0.44    0.24
  -1 -17   6    0.35    0.21
   0 -17  -6   -0.09    0.17
   0 -17   6    0.18    0.19
   1 -17   6   -0.01    0.18
   9   0  -7   -0.08    0.12
   8   0  -7    0.00    0.11
   7   0  -7   -0.01    0.10
   6   0  -7   -0.11    0.08
   6   0  -7   -0.21    0.07
   6   0  -7   -0.05    0.05
  -6   0   7   -0.05    0.07
  -5   0   7   -0.05    0.06
   5   0  -7   -0.04    0.07
   5   0  -7    0.10    0.08
   5   0  -7   -0.04    0.08
   4   0  -7    0.05    0.08
   4   0  -7   -0.08    0.06
  -4   0   7   -0.10    0.06
  -3   0   7   -0.06    0.07
   3   0  -7   -0.04    0.07
   3   0  -7   -0.02    0.06
   2   0  -7   -0.07    0.04
   2   0  -7    0.00    0.07
  -2   0   7    0.01    0.06
   1   0  -7    0.03    0.07
  -1   0   7    0.02    0.06
   1   0  -7    0.04    0.06
   0   0  -7   -0.06    0.05
   0   0  -7   -0.09    0.06
   0   0   7   -0.08    0.05
  -1   0  -7   -0.08    0.05
  -1   0  -7   -0.05    0.06
   1   0   7   -0.07    0.04
   1   0   7   -0.04    0.12
   2   0   7    0.03    0.12
  -2   0  -7    0.10    0.06
  -2   0  -7    0.10    0.17
  -2   0  -7    0.06    0.05
   2   0   7    0.03    0.06
   3   0   7    0.00    0.05
   3   0   7    0.07    0.10
  -3   0  -7   -0.01    0.04
  -3   0  -7    0.03    0.04
  -3   0  -7   -0.15    0.13
   4   0   7    0.05    0.11
   4   0   7    0.05    0.06
  -4   0  -7   -0.03    0.03
  -4   0  -7   -0.04    0.03
  -4   0  -7   -0.10    0.16
  -5   0  -7   -0.09    0.18
   5   0   7    0.02    0.06
   6   0   7    0.06    0.06
  -6   0  -7   -0.12    0.19
  -7   0  -7   -0.16    0.21
  -8   0  -7    0.00    0.26
  -9   0  -7   -0.33    0.22
   9  -1  -7    0.15    0.14
   9   1  -7    0.27    0.15
   8  -1  -7    0.18    0.12
   8   1  -7    0.37    0.14
   7  -1  -7    0.13    0.11
   7   1  -7    0.09    0.11
  -6  -1   7    0.62    0.13
   6  -1  -7    0.67    0.17
   6  -1  -7    0.67    0.17
   6  -1  -7    0.50    0.11
  -6   1   7    0.59    0.14
   6   1  -7    0.51    0.14
   5  -1  -7    0.36    0.10
   5  -1  -7    0.69    0.14
   5  -1  -7    0.65    0.14
  -5  -1   7    0.52    0.11
   5   1  -7    0.50    0.13
  -5   1   7    0.50    0.11
   5   1  -7    0.59    0.11
   4  -1  -7   -0.06    0.07
   4  -1  -7   -0.06    0.07
   4  -1  -7   -0.01    0.07
  -4  -1   7   -0.04    0.07
  -4   1   7   -0.09    0.06
   4   1  -7    0.04    0.07
   4   1  -7   -0.05    0.07
   3  -1  -7    0.06    0.08
   3  -1  -7    0.02    0.07
   3  -1  -7    0.11    0.08
  -3  -1   7    0.16    0.08
   3   1  -7    0.12    0.08
   3   1  -7    0.09    0.07
  -3   1   7    0.10    0.08
   2  -1  -7    4.01    0.24
   2  -1  -7    3.90    0.24
  -2  -1   7    3.59    0.23
   2  -1  -7    3.70    0.23
   2   1  -7    3.89    0.23
   2   1  -7    3.92    0.24
  -2   1   7    4.26    0.24
   1  -1  -7    1.43    0.15
   1  -1  -7    1.19    0.15
   1  -1  -7    1.23    0.14
  -1  -1   7    0.99    0.14
   1   1  -7    0.84    0.13
   1   1  -7    1.20    0.14
  -1   1   7    1.17    0.14
   0  -1   7   23.01    0.71
   0  -1  -7   22.38    0.70
   0  -1  -7   23.45    0.69
   0  -1  -7   22.67    0.70
   0   1  -7   23.04    0.71
   0   1   7   22.62    0.71
   0   1  -7   22.94    0.70
  -1  -1  -7   37.99    1.04
   1  -1   7   37.69    1.41
   1  -1   7   37.15    1.07
  -1  -1  -7   37.56    1.06
  -1  -1  -7   39.30    1.07
   1   1   7   38.31    1.38
  -1   1  -7   39.95    1.08
   1   1   7   36.09    1.06
  -2  -1  -7   28.18    0.80
  -2  -1  -7   28.51    1.12
  -2  -1  -7   28.29    0.80
  -2  -1  -7   28.24    0.80
   2  -1   7   27.62    0.82
   2  -1   7   28.11    1.12
   2   1   7   27.88    1.08
  -2   1  -7   27.08    1.16
   2   1   7   27.62    0.81
  -2   1  -7   29.33    0.82
  -3  -1  -7    0.08    0.15
  -3  -1  -7    0.07    0.06
  -3  -1  -7    0.00    0.04
   3  -1   7    0.07    0.11
  -3  -1  -7    0.01    0.04
  -3   1  -7    0.13    0.17
  -3   1  -7    0.07    0.05
   3   1   7   -0.07    0.08
   3   1   7    0.03    0.05
  -4  -1  -7    7.92    0.55
  -4  -1  -7    8.01    0.30
   4  -1   7    7.73    0.31
  -4  -1  -7    8.04    0.23
  -4   1  -7    7.90    0.58
   4   1   7    8.43    0.31
  -4   1  -7    7.55    0.26
  -5  -1  -7    1.33    0.29
   5  -1   7    1.09    0.13
  -5   1  -7    1.08    0.27
   5   1   7    1.32    0.12
  -6  -1  -7    1.23    0.30
  -6  -1  -7    1.01    0.12
   6  -1   7    1.19    0.12
   6   1   7    0.91    0.10
  -6   1  -7    0.60    0.27
  -7  -1  -7    0.07    0.07
  -7  -1  -7   -0.10    0.20
  -7   1  -7    0.21    0.24
  -8  -1  -7   -0.11    0.20
  -8   1  -7    0.25    0.27
  -9  -1  -7    0.17    0.29
  -9   1  -7   -0.07    0.27
   9  -2  -7    0.08    0.13
   9   2  -7    0.25    0.15
   8  -2  -7    0.14    0.12
   8   2  -7    0.09    0.12
   7  -2  -7    1.00    0.18
   6  -2  -7   25.38    0.73
  -6  -2   7   25.10    0.80
   6  -2  -7   23.89    0.86
  -6   2   7   25.40    0.82
   5  -2  -7    1.36    0.18
   5  -2  -7    1.58    0.17
  -5  -2   7    1.39    0.17
   5  -2  -7    1.27    0.18
   5   2  -7    1.11    0.17
  -5   2   7    1.32    0.17
   5   2  -7    1.49    0.16
   4  -2  -7    0.79    0.14
  -4  -2   7    0.65    0.13
   4  -2  -7    0.74    0.14
   4  -2  -7    0.84    0.15
   4   2  -7    0.50    0.11
  -4   2   7    0.82    0.14
   4   2  -7    0.72    0.14
   3  -2  -7    4.16    0.24
   3  -2  -7    4.45    0.26
  -3  -2   7    3.66    0.23
   3  -2  -7    4.02    0.25
   3   2  -7    4.06    0.26
   3   2  -7    3.68    0.23
  -3   2   7    4.30    0.25
  -2  -2   7   28.77    0.90
   2  -2  -7   29.58    0.92
   2  -2  -7   29.97    0.89
   2  -2  -7   29.82    0.91
  -2   2   7   30.15    0.91
   2   2  -7   31.92    0.92
   2   2  -7   30.71    0.89
   1  -2  -7    2.34    0.18
  -1  -2   7    2.43    0.18
   1  -2  -7    2.56    0.19
   1  -2  -7    2.58    0.19
   1   2  -7    2.53    0.21
  -1   2   7    2.03    0.19
   1   2  -7    2.34    0.20
   0  -2   7   12.20    0.45
   0  -2  -7   12.89    0.46
   0  -2  -7   13.08    0.45
   0  -2  -7   12.36    0.45
   0  -2   7   12.05    0.68
   0   2   7   11.23    0.44
   0   2  -7   13.04    0.47
   1  -2   7   22.09    0.68
  -1  -2  -7   21.34    0.67
  -1  -2  -7   21.69    0.66
  -1  -2  -7   22.07    0.67
   1  -2   7   21.26    0.93
  -1   2  -7   22.15    0.68
   1   2   7   21.74    0.68
   1   2   7   21.07    0.85
   2  -2   7   14.67    0.50
   2  -2   7   14.08    0.70
  -2  -2  -7   14.86    0.47
  -2  -2  -7   13.49    0.66
  -2  -2  -7   14.19    0.47
   2   2   7   13.35    0.48
  -2   2  -7   14.26    0.75
   2   2   7   14.63    0.63
  -3  -2  -7    6.72    0.28
  -3  -2  -7    6.23    0.25
   3  -2   7    6.43    0.45
  -3  -2  -7    5.82    0.43
   3  -2   7    6.23    0.28
   3   2   7    6.27    0.28
  -3   2  -7    7.04    0.53
   3   2   7    6.02    0.39
  -4  -2  -7    1.49    0.09
   4  -2   7    1.41    0.15
  -4  -2  -7    1.47    0.08
  -4  -2  -7    1.89    0.28
  -4  -2  -7    1.38    0.14
   4   2   7    1.52    0.14
  -4   2  -7    1.53    0.29
   5  -2   7    3.51    0.20
  -5  -2  -7    4.07    0.21
  -5  -2  -7    3.35    0.40
   5   2   7    3.72    0.20
  -5   2  -7    3.75    0.47
  -6  -2  -7   19.23    0.57
   6  -2   7   18.98    0.60
  -6  -2  -7   20.22    1.02
   6   2   7   18.49    0.55
  -6   2  -7   19.77    1.10
   7  -2   7    0.35    0.08
  -7  -2  -7    0.05    0.21
  -7  -2  -7    0.34    0.09
  -7   2  -7    0.03    0.24
  -8  -2  -7   -0.41    0.20
  -8   2  -7    0.11    0.26
  -9  -2  -7   -0.15    0.27
   9  -3  -7    0.00    0.12
   9   3  -7    0.12    0.13
   8  -3  -7    0.30    0.15
   7  -3  -7    0.85    0.18
   6  -3  -7    7.15    0.40
  -6  -3   7    6.21    0.34
  -6   3   7    6.55    0.36
   5  -3  -7    7.46    0.40
  -5  -3   7    7.21    0.36
   5  -3  -7    8.46    0.41
   5  -3  -7    7.38    0.35
   5   3  -7    7.60    0.39
   5   3  -7    8.40    0.33
  -5   3   7    7.90    0.38
   4  -3  -7    0.84    0.15
   4  -3  -7    0.71    0.14
  -4  -3   7    0.64    0.13
   4  -3  -7    0.96    0.15
   4   3  -7    0.64    0.12
  -4   3   7    0.34    0.11
   4   3  -7    0.73    0.14
   3  -3  -7   -0.06    0.05
   3  -3  -7    0.01    0.07
  -3  -3   7    0.13    0.08
   3  -3  -7    0.02    0.08
   3   3  -7    0.11    0.08
  -3   3   7   -0.09    0.06
   3   3  -7   -0.07    0.06
   2  -3  -7    4.35    0.26
   2  -3  -7    4.49    0.26
  -2  -3   7    4.07    0.26
   2  -3  -7    4.39    0.26
   2   3  -7    4.58    0.26
   2   3  -7    4.43    0.26
  -2   3   7    4.31    0.26
   1  -3  -7    0.01    0.06
   1  -3  -7   -0.04    0.06
   1  -3  -7    0.03    0.08
  -1  -3   7   -0.01    0.06
   1   3  -7    0.02    0.06
  -1   3   7    0.35    0.09
  -1   3   7    0.04    0.07
   0  -3  -7    3.06    0.20
   0  -3  -7    3.14    0.21
   0  -3   7    2.76    0.20
   0  -3  -7    3.09    0.20
   0   3   7    2.97    0.20
   0   3  -7    3.14    0.21
   0   3   7    2.84    0.20
   1  -3   7   11.87    0.44
  -1  -3  -7   11.45    0.42
  -1  -3  -7   10.90    0.42
   1  -3   7   12.40    0.67
   1   3   7   11.60    0.44
   1   3   7   11.70    0.54
   1   3   7   11.23    0.43
   2  -3   7    6.88    0.47
   2  -3   7    7.40    0.32
  -2  -3  -7    6.12    0.28
  -2  -3  -7    6.98    0.31
   2   3   7    6.97    0.31
   2   3   7    6.99    0.37
   2   3   7    7.18    0.31
  -2   3  -7    6.90    0.52
  -3  -3  -7    0.88    0.12
   3  -3   7    0.77    0.12
  -3  -3  -7    0.83    0.10
  -3  -3  -7    0.81    0.19
  -3   3  -7    0.62    0.23
   3   3   7    0.78    0.15
   3   3   7    0.65    0.11
   3   3   7    0.73    0.11
   4  -3   7    5.00    0.26
  -4  -3  -7    4.41    0.18
  -4  -3  -7    4.77    0.24
  -4  -3  -7    4.68    0.40
  -4   3  -7    4.25    0.46
   4   3   7    4.61    0.23
   5  -3   7    0.73    0.12
  -5  -3  -7    0.84    0.12
  -5  -3  -7    0.71    0.23
   5   3   7    0.95    0.12
  -5   3  -7    0.69    0.28
  -5   3  -7    0.89    0.08
   6  -3   7    9.87    0.39
  -6  -3  -7   10.12    0.67
  -6  -3  -7    9.40    0.36
  -6   3  -7   10.65    0.78
   6   3   7   10.10    0.35
   7  -3   7    0.47    0.11
  -7  -3  -7    0.52    0.26
  -7  -3  -7    0.43    0.09
  -7   3  -7    0.29    0.28
  -8  -3  -7    0.41    0.27
  -8   3  -7   -0.22    0.25
  -9  -3  -7   -0.33    0.24
   9  -4  -7    0.00    0.12
   8  -4  -7    0.00    0.11
   7  -4  -7   -0.05    0.10
   6  -4  -7    3.11    0.30
  -6   4   7    3.32    0.29
   5  -4  -7    2.83    0.28
   5  -4  -7    3.58    0.31
   5  -4  -7    2.68    0.24
  -5  -4   7    3.65    0.24
   5   4  -7    3.55    0.30
   5   4  -7    2.96    0.21
  -5   4   7    3.21    0.25
   4  -4  -7    8.80    0.43
   4  -4  -7    9.49    0.42
  -4  -4   7   10.30    0.43
   4  -4  -7    9.26    0.44
   4   4  -7    9.33    0.39
  -4   4   7   10.05    0.44
   4   4  -7    9.56    0.44
   3  -4  -7    0.68    0.14
   3  -4  -7    0.54    0.13
   3  -4  -7    0.49    0.12
  -3  -4   7    0.54    0.12
   3   4  -7    0.45    0.12
  -3   4   7    0.49    0.12
   3   4  -7    0.54    0.12
   2  -4  -7   19.36    0.67
   2  -4  -7   18.93    0.65
  -2  -4   7   18.73    0.66
   2  -4  -7   19.79    0.67
  -2   4   7   18.44    0.66
   2   4  -7   18.84    0.66
   1  -4  -7    7.13    0.33
   1  -4  -7    7.47    0.35
  -1  -4   7    6.42    0.33
  -1   4   7    7.06    0.34
   1   4  -7    7.46    0.35
   0  -4   7    0.85    0.14
   0  -4  -7    0.75    0.13
   0  -4   7    1.19    0.25
   0  -4  -7    1.04    0.15
   0   4   7    1.01    0.15
   0   4   7    0.83    0.14
   1  -4   7    1.58    0.26
   1  -4   7    1.66    0.18
  -1  -4  -7    1.78    0.18
  -1  -4  -7    1.69    0.17
   1   4   7    2.08    0.20
   1   4   7    1.69    0.18
   1   4   7    1.79    0.18
   2  -4   7    0.14    0.07
  -2  -4  -7   -0.04    0.07
   2  -4   7    0.03    0.12
  -2  -4  -7    0.07    0.06
  -2   4  -7   -0.12    0.17
   2   4   7    0.07    0.08
   2   4   7    0.04    0.07
   2   4   7    0.05    0.07
  -3  -4  -7    3.87    0.22
   3  -4   7    3.68    0.24
  -3  -4  -7    3.95    0.35
  -3  -4  -7    4.28    0.21
   3   4   7    3.82    0.23
   3   4   7    4.50    0.24
  -3   4  -7    3.25    0.41
  -4  -4  -7    0.02    0.04
   4  -4   7    0.10    0.08
  -4  -4  -7    0.02    0.08
  -4  -4  -7    0.01    0.16
  -4   4  -7   -0.18    0.18
   4   4   7    0.03    0.06
   4   4   7   -0.09    0.05
   5  -4   7    0.64    0.12
  -5  -4  -7    0.69    0.12
  -5  -4  -7    0.62    0.23
  -5   4  -7    0.87    0.29
   5   4   7    0.82    0.12
   5   4   7    0.72    0.11
  -6  -4  -7    0.99    0.26
   6  -4   7    1.66    0.18
  -6  -4  -7    1.46    0.15
  -6   4  -7    1.59    0.39
   6   4   7    1.32    0.14
   7  -4   7    0.05    0.08
  -7  -4  -7   -0.27    0.19
  -7  -4  -7    0.02    0.08
  -7   4  -7   -0.13    0.26
   8  -4   7    0.48    0.11
  -8  -4  -7    0.34    0.29
  -8   4  -7    0.82    0.36
   9  -5  -7    0.38    0.18
   8  -5  -7    0.07    0.13
   7  -5  -7    0.21    0.13
   6  -5  -7    1.08    0.20
  -6   5   7    1.16    0.19
   5  -5  -7    0.09    0.10
   5  -5  -7   -0.12    0.08
  -5  -5   7   -0.01    0.08
   5  -5  -7    0.04    0.10
  -5   5   7    0.05    0.09
   5   5  -7   -0.09    0.07
   5   5  -7   -0.03    0.09
   4  -5  -7    1.12    0.17
   4  -5  -7    1.20    0.18
  -4  -5   7    1.24    0.17
   4   5  -7    1.39    0.17
   4   5  -7    1.21    0.19
  -4   5   7    1.04    0.17
   3  -5  -7    5.16    0.31
  -3  -5   7    5.52    0.31
   3  -5  -7    4.84    0.30
  -3   5   7    5.14    0.31
   3   5  -7    4.94    0.28
   3   5  -7    5.14    0.31
   2  -5  -7    0.99    0.16
   2  -5  -7    0.81    0.15
  -2  -5   7    0.96    0.15
  -2   5   7    0.98    0.16
  -1  -5   7    9.76    0.43
   1  -5  -7    9.12    0.42
   1  -5  -7    9.84    0.42
  -1   5   7    9.00    0.42
   0  -5   7   10.64    0.46
   0  -5  -7   10.09    0.44
   0  -5  -7   11.08    0.45
   0  -5   7   13.04    0.71
   0   5   7   11.41    0.46
   0   5   7   11.03    0.46
  -1  -5  -7   14.90    0.54
   1  -5   7   14.81    0.56
   1  -5   7   15.44    0.80
  -1  -5  -7   15.30    0.55
   1   5   7   14.77    0.55
   1   5   7   15.38    0.59
   1   5   7   15.52    0.57
  -2  -5  -7   22.70    0.72
   2  -5   7   22.81    0.75
  -2  -5  -7   21.88    0.72
   2   5   7   22.70    0.74
   2   5   7   22.83    0.74
  -2   5  -7   21.70    1.07
   2   5   7   22.74    0.80
  -3  -5  -7   -0.22    0.14
  -3  -5  -7    0.00    0.07
   3  -5   7    0.13    0.08
  -3  -5  -7    0.14    0.07
   3   5   7    0.06    0.07
  -3   5  -7    0.06    0.20
   3   5   7    0.09    0.07
  -4  -5  -7    0.19    0.07
  -4  -5  -7    0.24    0.17
  -4  -5  -7    0.28    0.10
   4  -5   7    0.23    0.10
   4   5   7    0.21    0.09
  -4   5  -7    0.40    0.26
   4   5   7    0.14    0.08
  -5  -5  -7    1.23    0.26
  -5  -5  -7    1.32    0.16
   5  -5   7    1.26    0.17
   5   5   7    1.25    0.15
  -5   5  -7    1.26    0.36
   6  -5   7    0.09    0.09
  -6  -5  -7    0.11    0.08
  -6  -5  -7   -0.19    0.18
  -6   5  -7   -0.09    0.24
  -7  -5  -7   -0.06    0.20
   7  -5   7    0.14    0.10
  -7  -5  -7    0.00    0.08
  -7   5  -7   -0.25    0.24
   8  -5   7    0.74    0.15
  -8   5  -7    0.83    0.39
   9  -6  -7    0.56    0.19
   8  -6  -7   -0.01    0.12
   7  -6  -7    0.00    0.11
   6  -6  -7    1.93    0.26
  -5  -6   7    3.02    0.27
   5  -6  -7    3.67    0.33
   5  -6  -7    3.22    0.29
  -5   6   7    3.31    0.31
   5   6  -7    2.82    0.24
   5   6  -7    3.25    0.31
   4  -6  -7   -0.03    0.09
  -4  -6   7   -0.09    0.07
   4  -6  -7   -0.01    0.09
   4   6  -7    0.09    0.10
  -4   6   7   -0.03    0.08
   4   6  -7   -0.03    0.09
   3  -6  -7    1.70    0.21
  -3  -6   7    1.37    0.18
   3  -6  -7    1.52    0.20
  -3   6   7    1.79    0.22
   2  -6  -7    0.77    0.15
   2  -6  -7    0.86    0.16
  -2  -6   7    1.00    0.16
  -2   6   7    0.64    0.14
   1  -6  -7   12.37    0.52
   1  -6  -7   13.55    0.55
  -1  -6   7   13.82    0.55
  -1  -6   7   14.59    0.84
  -1   6   7   13.50    0.54
   0  -6  -7    1.78    0.20
   0  -6   7    1.75    0.30
   0  -6  -7    1.99    0.21
   0  -6   7    1.84    0.20
   0   6   7    1.64    0.20
  -1  -6  -7    1.40    0.17
   1  -6   7    1.70    0.29
  -1  -6  -7    1.24    0.17
   1  -6   7    1.00    0.16
   1   6   7    1.14    0.17
   1   6   7    1.53    0.12
   1   6   7    1.46    0.18
   2  -6   7    8.17    0.39
  -2  -6  -7    7.80    0.38
  -2  -6  -7    8.98    0.38
  -2   6  -7    7.89    0.62
   2   6   7    8.61    0.40
   2   6   7    9.21    0.40
   3  -6   7   13.18    0.52
  -3  -6  -7   12.82    0.48
  -3  -6  -7   12.74    0.50
   3   6   7   12.28    0.50
   3   6   7   12.08    0.50
  -3   6  -7   13.82    0.86
  -4  -6  -7    3.07    0.19
  -4  -6  -7    3.00    0.25
   4  -6   7    2.86    0.26
  -4  -6  -7    2.87    0.30
   4   6   7    2.46    0.23
  -4   6  -7    3.14    0.47
   4   6   7    3.17    0.24
   5  -6   7    1.58    0.20
  -5  -6  -7    1.23    0.25
  -5  -6  -7    1.40    0.18
   5   6   7    1.40    0.17
  -5   6  -7    1.46    0.38
  -6  -6  -7    0.28    0.11
   6  -6   7    0.40    0.13
  -6  -6  -7    0.24    0.21
  -6   6  -7    0.15    0.27
   7  -6   7    0.01    0.10
  -7  -6  -7    0.03    0.10
  -7   6  -7   -0.19    0.29
   8  -6   7   -0.08    0.09
   8  -7  -7    0.42    0.17
   7  -7  -7    0.47    0.17
   6  -7  -7   -0.04    0.10
   5  -7  -7    1.82    0.25
  -5  -7   7    1.83    0.23
  -5   7   7    2.28    0.27
   5   7  -7    1.66    0.20
   4  -7  -7    0.53    0.15
   4  -7  -7    0.57    0.15
  -4  -7   7    0.54    0.14
   4   7  -7    0.66    0.14
  -4   7   7    0.58    0.15
   3  -7  -7    0.23    0.12
   3  -7  -7    0.29    0.12
  -3  -7   7    0.36    0.12
  -3   7   7    0.29    0.12
   2  -7  -7    0.71    0.15
  -2  -7   7    1.01    0.17
   2  -7  -7    0.74    0.16
  -2   7   7    0.51    0.14
   1  -7  -7   16.36    0.63
  -1  -7   7   16.73    0.65
  -1  -7   7   17.91    0.94
   1  -7  -7   16.70    0.65
  -1   7   7   17.17    0.66
   0  -7   7    4.78    0.31
   0  -7  -7    5.44    0.32
   0  -7  -7    5.32    0.33
   0   7   7    6.26    0.34
  -1  -7  -7    0.76    0.14
  -1  -7  -7    0.49    0.13
   1  -7   7    0.49    0.12
   1   7   7    0.34    0.12
   1   7   7    0.69    0.14
  -2  -7  -7    0.14    0.09
   2  -7   7    0.22    0.10
  -2  -7  -7    0.17    0.10
   2   7   7    0.06    0.09
  -2   7  -7    0.36    0.26
   2   7   7    0.11    0.09
  -3  -7  -7    0.23    0.09
  -3  -7  -7    0.21    0.11
   3  -7   7    0.11    0.10
   3   7   7    0.21    0.10
   3   7   7    0.16    0.10
  -3   7  -7   -0.15    0.26
  -4  -7  -7   -0.03    0.09
  -4  -7  -7    0.06    0.17
  -4  -7  -7    0.06    0.07
   4  -7   7    0.04    0.10
   4   7   7    0.03    0.09
   4   7   7   -0.05    0.09
  -4   7  -7    0.22    0.29
  -5  -7  -7    0.93    0.24
   5  -7   7    1.30    0.20
  -5  -7  -7    1.04    0.17
   5   7   7    1.21    0.17
  -5   7  -7    1.02    0.36
  -6  -7  -7    0.02    0.10
   6  -7   7    0.03    0.11
  -6   7  -7   -0.29    0.24
   7  -7   7    0.11    0.12
  -7  -7  -7    0.05    0.10
  -7   7  -7    0.15    0.33
   8  -7   7    0.42    0.14
   8  -8  -7    0.01    0.13
   7  -8  -7    0.78    0.21
   6  -8  -7   -0.01    0.12
   5  -8  -7    0.11    0.12
  -5  -8   7    0.18    0.12
   5   8  -7    0.34    0.13
  -5   8   7    0.28    0.14
  -4  -8   7    1.96    0.24
   4  -8  -7    1.95    0.26
   4  -8  -7    2.18    0.27
  -4   8   7    2.23    0.28
   4   8  -7    1.75    0.22
  -3  -8   7    0.23    0.11
   3  -8  -7    0.31    0.14
   3  -8  -7    0.07    0.10
  -3   8   7    0.12    0.11
  -2  -8   7    5.15    0.33
   2  -8  -7    3.81    0.33
   2  -8  -7    4.23    0.32
  -2   8   7    4.65    0.32
  -1  -8   7    0.43    0.14
   1  -8  -7    0.77    0.17
   1  -8  -7    0.64    0.15
  -1   8   7    0.82    0.17
   0  -8   7    1.88    0.24
   0  -8  -7    2.20    0.25
   0  -8  -7    2.16    0.24
   0   8   7    2.25    0.15
   0   8   7    2.07    0.24
  -1  -8  -7    1.98    0.23
   1  -8   7    1.62    0.21
  -1  -8  -7    1.47    0.21
   1   8   7    1.09    0.19
  -2  -8  -7    0.05    0.09
  -2  -8  -7    0.16    0.09
   2  -8   7   -0.03    0.09
   2   8   7   -0.03    0.09
  -2   8  -7    0.10    0.27
   2   8   7    0.22    0.11
   3  -8   7    7.99    0.42
  -3  -8  -7    8.09    0.41
  -3  -8  -7    8.15    0.40
   3   8   7    7.73    0.41
   3   8   7    8.04    0.42
  -3   8  -7    8.14    0.72
   4  -8   7    0.34    0.13
  -4  -8  -7    0.30    0.13
   4   8   7    0.31    0.12
  -4   8  -7    0.77    0.35
   5  -8   7    6.96    0.40
  -5  -8  -7    6.06    0.36
  -5   8  -7    6.24    0.70
   6  -8   7    0.25    0.14
  -6  -8  -7    0.31    0.14
  -6   8  -7    0.63    0.38
   7  -8   7    0.13    0.13
  -7  -8  -7    0.14    0.12
  -7   8  -7   -0.16    0.30
   8  -8   7    0.12    0.13
   8  -9  -7    0.73    0.22
   7  -9  -7    0.10    0.14
  -7   9   7    0.29    0.22
   6  -9  -7    1.06    0.23
  -6   9   7    1.14    0.29
   5  -9  -7    2.00    0.28
  -5   9   7    1.68    0.25
  -4  -9   7    3.31    0.32
   4  -9  -7    3.91    0.37
  -4   9   7    3.23    0.34
  -3  -9   7    1.00    0.19
   3  -9  -7    0.69    0.18
   3  -9  -7    1.33    0.22
  -3   9   7    1.19    0.22
   2  -9  -7    3.55    0.34
   2  -9  -7    2.84    0.30
  -2  -9   7    3.41    0.32
  -2   9   7    3.46    0.33
   1  -9  -7    0.12    0.11
  -1  -9   7    0.16    0.11
   1  -9  -7    0.17    0.12
  -1   9   7    0.05    0.09
  -1   9   7    0.11    0.10
   0  -9  -7    0.07    0.11
   0  -9   7   -0.03    0.09
   0  -9  -7    0.11    0.10
   0   9   7    0.04    0.09
   1  -9   7    0.51    0.15
  -1  -9  -7    0.37    0.14
  -1  -9  -7    0.26    0.12
   1   9   7    0.36    0.13
  -2  -9  -7    0.05    0.08
   2  -9   7   -0.03    0.10
  -2  -9  -7   -0.06    0.10
  -2   9  -7    0.06    0.29
   2   9   7    0.09    0.11
  -3  -9  -7    8.74    0.44
  -3  -9  -7    9.20    0.46
   3  -9   7    9.24    0.48
  -3   9  -7    8.65    0.76
   3   9   7    9.09    0.46
  -4  -9  -7    3.78    0.33
   4  -9   7    4.36    0.32
  -4   9  -7    3.37    0.57
  -5  -9  -7    0.43    0.15
   5  -9   7    0.36    0.14
  -5   9  -7   -0.07    0.29
   6  -9   7   -0.08    0.10
  -6  -9  -7    0.06    0.11
  -6   9  -7   -0.02    0.31
   7  -9   7    0.64    0.18
   8 -10  -7    0.25    0.19
   7 -10  -7    0.24    0.17
  -7  10   7    0.32    0.26
   6 -10  -7    0.18    0.14
  -6  10   7   -0.08    0.16
   5 -10  -7    0.67    0.18
  -5  10   7    0.75    0.25
  -4 -10   7    0.57    0.17
   4 -10  -7    0.17    0.14
  -4  10   7    0.40    0.20
  -4  10   7    0.47    0.17
   3 -10  -7    1.72    0.26
  -3 -10   7    1.46    0.24
   3 -10  -7    1.50    0.25
  -3  10   7    1.32    0.23
  -3  10   7    1.61    0.27
   2 -10  -7   19.07    0.76
   2 -10  -7   17.36    0.76
  -2 -10   7   18.56    0.76
  -2  10   7   17.50    0.76
  -2  10   7   18.52    0.81
   1 -10  -7    6.37    0.42
  -1 -10   7    6.63    0.41
   1 -10  -7    7.97    0.46
  -1  10   7    6.98    0.43
  -1  10   7    6.90    0.38
   0 -10  -7    0.70    0.17
   0 -10   7    0.67    0.18
   0 -10  -7    0.56    0.17
   0  10   7    0.36    0.14
   1 -10   7   10.59    0.53
  -1 -10  -7   10.44    0.52
  -1 -10  -7   10.60    0.53
   1  10   7   11.14    0.55
  -2 -10  -7    9.03    0.48
   2 -10   7    8.74    0.48
  -2 -10  -7    9.33    0.48
  -2  10  -7   10.18    0.85
   2  10   7    9.30    0.49
   3 -10   7    1.39    0.23
  -3 -10  -7    1.60    0.24
  -3 -10  -7    1.59    0.22
   3  10   7    1.41    0.22
  -3  10  -7    0.78    0.38
   4 -10   7    0.57    0.16
  -4 -10  -7    0.65    0.17
  -4  10  -7    0.37    0.39
   5 -10   7   -0.04    0.10
  -5 -10  -7   -0.06    0.10
  -5  10  -7   -0.19    0.35
  -6 -10  -7    0.56    0.16
   6 -10   7    0.22    0.14
  -6  10  -7    0.21    0.36
   7 -10   7    1.00    0.21
   7 -11  -7    0.04    0.15
  -7  11   7    0.17    0.24
   6 -11  -7   -0.02    0.13
  -6  11   7    0.10    0.21
   5 -11  -7    1.54    0.27
  -5  11   7    1.01    0.28
   4 -11  -7    1.24    0.25
  -4 -11   7    1.30    0.23
  -4  11   7    1.36    0.29
  -3 -11   7    0.89    0.20
   3 -11  -7    0.49    0.19
  -3  11   7    0.41    0.19
  -3  11   7    0.55    0.17
   2 -11  -7    3.01    0.35
  -2 -11   7    1.70    0.26
   2 -11  -7    2.37    0.31
  -2  11   7    1.96    0.28
  -2  11   7    2.31    0.28
  -1 -11   7    0.59    0.17
   1 -11  -7    0.42    0.16
   1 -11  -7    0.45    0.18
  -1  11   7    0.35    0.16
  -1  11   7    0.17    0.13
   0 -11  -7    0.99    0.21
   0 -11  -7    0.83    0.19
   0 -11   7    0.96    0.21
   0  11   7    1.10    0.22
   1 -11   7    4.41    0.40
  -1 -11  -7    4.66    0.41
  -1 -11  -7    3.22    0.34
   1  11   7    3.99    0.39
  -2 -11  -7    4.23    0.38
  -2 -11  -7    4.52    0.40
   2 -11   7    4.41    0.40
  -2  11  -7    3.83    0.56
  -3 -11  -7    0.40    0.16
   3 -11   7    0.48    0.17
  -3  11  -7    0.09    0.33
   4 -11   7    0.69    0.18
  -4 -11  -7    0.63    0.19
  -4  11  -7    0.65    0.40
  -5 -11  -7   -0.02    0.12
   5 -11   7    0.05    0.12
  -5  11  -7    0.29    0.42
   6 -11   7    1.32    0.26
  -6  11  -7    0.03    0.46
   7 -11   7    0.26    0.17
   7 -12  -7    0.17    0.17
   6 -12  -7   -0.02    0.13
  -6  12   7    0.12    0.24
   5 -12  -7    0.31    0.18
  -5  12   7    0.43    0.26
   4 -12  -7    0.05    0.15
  -4  12   7   -0.04    0.18
   3 -12  -7    0.29    0.17
  -3 -12   7    0.30    0.16
  -3  12   7    0.23    0.19
  -2 -12   7    1.62    0.27
   2 -12  -7    1.41    0.26
  -2  12   7    1.27    0.25
   1 -12  -7    1.99    0.29
  -1 -12   7    2.30    0.31
   0 -12  -7    1.67    0.26
   0 -12  -7    1.48    0.25
   0 -12   7    1.43    0.26
  -1 -12  -7    0.16    0.14
  -1 -12  -7    0.27    0.15
   1 -12   7    0.37    0.17
   2 -12   7    0.11    0.12
  -2 -12  -7    0.03    0.11
  -2 -12  -7   -0.08    0.11
   3 -12   7    0.89    0.21
  -3 -12  -7    0.53    0.19
  -3  12  -7    0.41    0.37
   4 -12   7    0.00    0.11
  -4  12  -7   -0.54    0.34
   5 -12   7    0.13    0.14
  -5  12  -7   -0.08    0.38
   6 -12   7   -0.18    0.13
   6 -13  -7    0.13    0.18
  -6  13   7   -0.17    0.24
   5 -13  -7    0.75    0.22
  -5  13   7    0.54    0.29
   4 -13  -7    0.00    0.14
   3 -13  -7    0.93    0.23
  -3 -13   7    0.80    0.23
   2 -13  -7    0.18    0.16
  -2 -13   7    0.04    0.14
  -1 -13   7    0.05    0.14
   1 -13  -7   -0.10    0.12
   0 -13   7    0.30    0.15
   0 -13  -7    0.14    0.14
  -1 -13  -7   -0.08    0.11
   1 -13   7    0.03    0.13
  -2 -13  -7    0.35    0.17
   2 -13   7    0.42    0.17
   3 -13   7   -0.06    0.12
  -3  13  -7   -0.31    0.35
   4 -13   7    0.71    0.21
  -4  13  -7    0.12    0.39
   5 -13   7   -0.04    0.14
  -5  13  -7   -0.13    0.42
   5 -14  -7    0.51    0.21
   4 -14  -7    0.12    0.17
   3 -14  -7    3.28    0.42
  -3 -14   7    3.27    0.40
  -2 -14   7    1.35    0.26
   2 -14  -7    1.38    0.27
   1 -14  -7    0.62    0.22
  -1 -14   7    0.93    0.24
   0 -14  -7    0.26    0.16
   0 -14   7    0.13    0.17
  -1 -14  -7    0.02    0.14
   1 -14   7   -0.17    0.10
   2 -14   7    0.93    0.24
   3 -14   7    0.86    0.23
   4 -14   7    0.16    0.17
  -4  14  -7   -0.51    0.40
   5 -14   7    0.26    0.18
   4 -15  -7    0.48    0.23
   3 -15  -7   -0.01    0.17
  -2 -15   7    0.02    0.17
   2 -15  -7    0.18    0.18
   1 -15  -7    0.84    0.23
  -1 -15   7    0.52    0.22
   0 -15  -7    0.67    0.24
   0 -15   7    0.25    0.18
   1 -15   7   -0.04    0.15
  -1 -15  -7    0.23    0.17
   2 -15   7    0.75    0.25
   3 -15   7   -0.01    0.15
   4 -15   7   -0.17    0.13
   3 -16  -7   -0.17    0.15
  -2 -16   7    0.50    0.23
   2 -16  -7    0.13    0.20
  -1 -16   7    0.51    0.21
   1 -16  -7    0.41    0.19
   0 -16   7    0.22    0.18
   0 -16  -7    0.02    0.17
   1 -16   7    0.31    0.18
   2 -16   7    0.01    0.16
   0 -17  -7    0.28    0.21
   0 -17   7   -0.11    0.16
   9   0  -8    0.17    0.15
   8   0  -8    1.37    0.23
   7   0  -8    2.11    0.26
   6   0  -8    0.07    0.09
   6   0  -8    0.21    0.12
  -6   0   8   -0.02    0.09
   5   0  -8    0.98    0.17
   5   0  -8    0.83    0.15
   5   0  -8    0.82    0.16
  -5   0   8    0.99    0.16
  -4   0   8    0.21    0.09
   4   0  -8    0.05    0.09
   4   0  -8    0.17    0.09
  -3   0   8   -0.08    0.06
   3   0  -8   -0.04    0.06
   3   0  -8   -0.02    0.08
   2   0  -8   17.64    0.62
   2   0  -8   19.02    0.65
  -2   0   8   18.93    0.64
   1   0  -8   14.29    0.51
   1   0  -8   15.10    0.53
  -1   0   8   13.68    0.52
   0   0  -8    0.48    0.10
   0   0   8    0.51    0.10
   1   0   8  200.96    5.04
   1   0   8  201.67    6.42
  -1   0  -8  205.55    4.94
   2   0   8    6.53    0.46
  -2   0  -8    6.39    0.28
  -2   0  -8    6.86    0.52
   2   0   8    6.35    0.29
  -2   0  -8    6.51    0.29
  -3   0  -8   15.69    0.82
   3   0   8   16.66    0.78
  -3   0  -8   15.52    0.50
   3   0   8   16.00    0.53
  -4   0  -8   16.38    0.86
   4   0   8   16.41    0.53
  -4   0  -8   15.38    0.47
   5   0   8    6.82    0.29
  -5   0  -8    6.86    0.60
   6   0   8    0.12    0.07
  -6   0  -8   -0.10    0.22
  -7   0  -8   -0.08    0.25
  -8   0  -8   -0.36    0.21
  -9   0  -8    0.23    0.36
   9  -1  -8   -0.12    0.13
   9   1  -8    0.02    0.14
   8  -1  -8    0.20    0.13
   8   1  -8   -0.07    0.11
   7  -1  -8    0.10    0.11
   7   1  -8    0.03    0.11
   6  -1  -8    0.57    0.13
  -6  -1   8    0.73    0.15
   6  -1  -8    0.29    0.14
  -6   1   8    0.63    0.15
  -5  -1   8    5.09    0.31
   5  -1  -8    5.16    0.33
   5  -1  -8    5.28    0.28
   5  -1  -8    5.10    0.32
   5   1  -8    5.25    0.28
   5   1  -8    5.57    0.34
  -5   1   8    4.78    0.30
   4  -1  -8    6.18    0.32
   4  -1  -8    6.63    0.35
  -4  -1   8    5.57    0.31
   4  -1  -8    6.03    0.34
  -4   1   8    5.77    0.32
   4   1  -8    6.33    0.35
   4   1  -8    5.72    0.30
   3  -1  -8    0.16    0.10
  -3  -1   8    0.10    0.08
   3  -1  -8    0.28    0.10
   3  -1  -8    0.09    0.08
   3   1  -8    0.10    0.09
   3   1  -8    0.15    0.09
  -3   1   8    0.05    0.08
  -2  -1   8   28.30    0.88
   2  -1  -8   28.93    0.87
   2  -1  -8   29.65    0.90
   2  -1  -8   27.24    0.89
  -2   1   8   28.97    0.89
   2   1  -8   28.91    0.90
   2   1  -8   27.95    0.86
   1  -1  -8    3.38    0.22
   1  -1  -8    3.19    0.22
  -1  -1   8    3.18    0.22
   1  -1  -8    2.83    0.22
   1   1  -8    3.61    0.23
   1   1  -8    3.63    0.23
  -1   1   8    2.96    0.21
   0  -1  -8    3.74    0.23
   0  -1   8    3.58    0.23
   0  -1  -8    3.90    0.23
   0   1  -8    3.85    0.24
   0   1   8    4.09    0.24
   1  -1   8   -0.02    0.07
  -1  -1  -8    0.16    0.08
  -1  -1  -8    0.21    0.07
   1  -1   8    0.24    0.16
   1   1   8    0.09    0.14
   1   1   8    0.17    0.08
   2  -1   8    3.62    0.22
   2  -1   8    4.41    0.37
  -2  -1  -8    4.21    0.22
  -2  -1  -8    3.39    0.36
  -2  -1  -8    4.38    0.23
  -2   1  -8    3.67    0.39
   2   1   8    4.00    0.23
   2   1   8    3.59    0.33
  -3  -1  -8    2.29    0.19
   3  -1   8    2.17    0.19
   3  -1   8    1.99    0.28
  -3  -1  -8    1.57    0.29
  -3  -1  -8    1.95    0.14
  -3   1  -8    2.03    0.15
   3   1   8    1.44    0.22
  -3   1  -8    2.41    0.34
   3   1   8    2.06    0.18
  -4  -1  -8    4.26    0.23
   4  -1   8    4.75    0.25
  -4  -1  -8    5.05    0.48
  -4  -1  -8    4.27    0.18
   4   1   8    4.51    0.23
  -4   1  -8    4.09    0.19
  -4   1  -8    4.11    0.46
   4   1   8    4.58    0.38
   5  -1   8    0.38    0.09
  -5  -1  -8    0.18    0.09
  -5  -1  -8    0.19    0.23
  -5   1  -8    0.09    0.21
   5   1   8    0.30    0.09
  -6  -1  -8    1.53    0.35
   6  -1   8    1.63    0.15
  -6  -1  -8    1.84    0.16
   6   1   8    1.51    0.14
  -6   1  -8    1.44    0.35
  -7  -1  -8    1.46    0.15
  -7  -1  -8    1.29    0.37
   7  -1   8    1.74    0.14
  -7   1  -8    1.51    0.41
  -8  -1  -8   -0.30    0.24
  -8   1  -8   -0.01    0.29
  -9  -1  -8   -0.26    0.33
   9  -2  -8    0.11    0.14
   9   2  -8    0.20    0.16
   8  -2  -8   -0.04    0.11
   8   2  -8    0.04    0.12
   7  -2  -8    0.44    0.15
   6  -2  -8    1.48    0.18
   6  -2  -8    1.58    0.22
  -6  -2   8    1.53    0.19
  -6   2   8    1.85    0.22
   5  -2  -8    2.53    0.27
   5  -2  -8    2.78    0.27
  -5  -2   8    2.78    0.25
   5  -2  -8    2.58    0.23
  -5   2   8    2.54    0.25
   5   2  -8    3.06    0.28
   5   2  -8    2.96    0.24
   4  -2  -8    0.02    0.08
   4  -2  -8    0.09    0.08
   4  -2  -8    0.00    0.08
  -4  -2   8   -0.13    0.06
  -4   2   8    0.01    0.07
   4   2  -8    0.15    0.10
   4   2  -8    0.06    0.09
  -3  -2   8    4.19    0.26
   3  -2  -8    4.64    0.28
   3  -2  -8    4.86    0.28
   3  -2  -8    4.71    0.29
   3   2  -8    4.99    0.29
   3   2  -8    3.90    0.25
  -3   2   8    4.46    0.28
  -2  -2   8    1.35    0.17
   2  -2  -8    1.29    0.17
   2  -2  -8    1.11    0.16
   2  -2  -8    1.29    0.17
  -2   2   8    1.32    0.17
   2   2  -8    1.29    0.17
   2   2  -8    1.53    0.18
   1  -2  -8    3.56    0.24
   1  -2  -8    4.22    0.25
  -1  -2   8    3.42    0.23
   1   2  -8    3.63    0.24
   1   2  -8    3.72    0.23
  -1   2   8    3.27    0.22
   0  -2  -8    0.04    0.06
   0  -2   8    0.07    0.07
   0  -2  -8    0.16    0.09
   0  -2   8    0.00    0.18
   0   2   8    0.09    0.07
   1  -2   8    1.54    0.25
  -1  -2  -8    1.32    0.15
  -1  -2  -8    1.19    0.14
   1  -2   8    1.26    0.15
   1   2   8    1.22    0.15
   1   2   8    1.43    0.22
   2  -2   8   13.44    0.49
   2  -2   8   13.06    0.70
  -2  -2  -8   14.04    0.48
  -2  -2  -8   13.87    0.48
  -2   2  -8   13.83    0.79
   2   2   8   14.28    0.64
   2   2   8   13.58    0.49
  -3  -2  -8    6.52    0.30
  -3  -2  -8    6.68    0.28
  -3  -2  -8    6.70    0.50
   3  -2   8    6.86    0.31
  -3   2  -8    6.88    0.55
   3   2   8    6.95    0.30
   3   2   8    6.99    0.43
  -4  -2  -8    1.60    0.11
  -4  -2  -8    1.77    0.16
   4  -2   8    1.44    0.16
  -4  -2  -8    1.49    0.28
  -4   2  -8    0.89    0.28
  -4   2  -8    1.77    0.14
   4   2   8    1.51    0.15
  -5  -2  -8    0.12    0.09
  -5  -2  -8    0.05    0.20
   5  -2   8    0.08    0.08
   5   2   8    0.14    0.07
  -5   2  -8    0.72    0.27
  -6  -2  -8    0.01    0.08
  -6  -2  -8   -0.10    0.21
   6  -2   8    0.07    0.07
  -6   2  -8    0.02    0.24
   6   2   8   -0.02    0.07
  -7  -2  -8    0.00    0.08
   7  -2   8    0.01    0.07
  -7  -2  -8    0.26    0.26
  -7   2  -8   -0.21    0.26
  -8  -2  -8   -0.09    0.26
  -8   2  -8    0.04    0.29
  -9  -2  -8   -0.58    0.29
   9  -3  -8    0.17    0.14
   9   3  -8    0.21    0.16
   8  -3  -8    0.49    0.17
   7  -3  -8    0.54    0.16
   6  -3  -8    0.27    0.11
  -6  -3   8    0.35    0.12
   6  -3  -8    0.16    0.13
  -6   3   8    0.36    0.13
   5  -3  -8    1.20    0.20
  -5  -3   8    1.90    0.21
   5  -3  -8    1.71    0.20
   5  -3  -8    2.14    0.25
   5   3  -8    2.37    0.25
   5   3  -8    2.03    0.20
  -5   3   8    2.30    0.24
  -4  -3   8    0.49    0.12
   4  -3  -8    0.42    0.13
   4  -3  -8    0.45    0.14
   4  -3  -8    0.36    0.12
   4   3  -8    0.56    0.14
   4   3  -8    0.61    0.13
  -4   3   8    0.35    0.11
   3  -3  -8    6.89    0.36
   3  -3  -8    6.36    0.33
   3  -3  -8    5.72    0.33
  -3  -3   8    6.46    0.33
   3   3  -8    5.93    0.31
   3   3  -8    5.98    0.34
  -3   3   8    5.78    0.32
  -2  -3   8   13.76    0.53
   2  -3  -8   13.85    0.54
   2  -3  -8   13.71    0.53
   2   3  -8   13.86    0.51
   2   3  -8   14.30    0.55
  -2   3   8   14.63    0.54
  -1  -3   8    2.22    0.22
   1  -3  -8    1.63    0.19
   1  -3  -8    1.74    0.19
  -1   3   8    2.13    0.21
   0  -3   8    1.10    0.25
   0  -3   8    1.13    0.15
   0  -3  -8    0.85    0.14
   0  -3  -8    1.11    0.15
   0   3   8    0.94    0.14
  -1  -3  -8    0.08    0.07
  -1  -3  -8    0.14    0.08
   1  -3   8    0.07    0.07
   1  -3   8    0.07    0.16
   1   3   8    0.08    0.07
   1   3   8    0.20    0.08
   1   3   8    0.11    0.13
  -2  -3  -8    4.08    0.24
   2  -3   8    4.51    0.41
   2  -3   8    3.64    0.23
  -2  -3  -8    3.95    0.22
  -2   3  -8    4.01    0.43
   2   3   8    4.14    0.25
   2   3   8    4.04    0.24
   2   3   8    4.25    0.31
  -3  -3  -8   12.29    0.43
  -3  -3  -8   12.88    0.45
   3  -3   8   12.31    0.47
  -3  -3  -8   12.48    0.66
  -3   3  -8   11.87    0.77
   3   3   8   11.41    0.45
   3   3   8   12.24    0.59
   4  -3   8    1.94    0.19
  -4  -3  -8    1.78    0.12
  -4  -3  -8    1.79    0.30
  -4  -3  -8    1.83    0.18
  -4   3  -8    1.36    0.33
   4   3   8    2.09    0.18
  -5  -3  -8    0.97    0.13
   5  -3   8    0.80    0.14
  -5  -3  -8    0.81    0.27
  -5   3  -8    1.08    0.34
   5   3   8    0.78    0.12
   6  -3   8    1.19    0.15
  -6  -3  -8    0.71    0.13
  -6  -3  -8    1.16    0.31
  -6   3  -8    0.57    0.30
   6   3   8    0.98    0.12
  -7  -3  -8    0.06    0.08
   7  -3   8   -0.05    0.07
  -7  -3  -8   -0.12    0.21
  -7   3  -8   -0.15    0.25
  -8  -3  -8    0.36    0.29
  -8   3  -8   -0.35    0.28
   9  -4  -8   -0.04    0.15
   8  -4  -8    0.11    0.14
   7  -4  -8    0.12    0.12
   6  -4  -8    5.99    0.39
   6  -4  -8    6.38    0.33
  -6   4   8    6.03    0.36
  -5  -4   8    7.35    0.38
   5  -4  -8    7.31    0.38
   5  -4  -8    7.34    0.41
  -5   4   8    7.53    0.39
   5   4  -8    7.31    0.42
   5   4  -8    7.45    0.35
   4  -4  -8    0.95    0.16
   4  -4  -8    0.94    0.17
  -4  -4   8    1.00    0.16
  -4   4   8    1.19    0.18
   4   4  -8    0.95    0.16
   4   4  -8    0.85    0.17
   3  -4  -8   12.26    0.53
   3  -4  -8   12.92    0.52
  -3  -4   8   12.14    0.51
   3   4  -8   13.36    0.54
   3   4  -8   12.65    0.49
  -3   4   8   12.64    0.53
   2  -4  -8    8.65    0.41
  -2  -4   8    8.35    0.40
   2  -4  -8    8.94    0.40
   2   4  -8    8.24    0.38
  -2   4   8    9.46    0.42
  -1  -4   8    1.63    0.19
   1  -4  -8    1.89    0.20
   1  -4  -8    1.43    0.18
  -1   4   8    1.41    0.17
   0  -4  -8    5.23    0.29
   0  -4   8    5.33    0.29
   0  -4   8    5.03    0.49
   0  -4  -8    5.48    0.30
   0   4   8    4.67    0.28
   0   4   8    5.71    0.30
   1  -4   8    0.12    0.08
  -1  -4  -8    0.16    0.08
   1  -4   8    0.21    0.18
  -1  -4  -8    0.06    0.09
   1   4   8    0.14    0.12
   1   4   8    0.23    0.09
   1   4   8    0.11    0.07
  -2  -4  -8    2.36    0.18
  -2  -4  -8    2.61    0.22
   2  -4   8    2.26    0.21
  -2   4  -8    1.77    0.33
   2   4   8    2.41    0.22
   2   4   8    2.19    0.21
   2   4   8    2.54    0.22
  -3  -4  -8    0.10    0.07
  -3  -4  -8    0.09    0.17
   3  -4   8   -0.01    0.07
  -3  -4  -8   -0.05    0.08
  -3   4  -8    0.32    0.23
   3   4   8    0.02    0.07
   3   4   8    0.14    0.10
   3   4   8    0.07    0.07
   4  -4   8   -0.02    0.07
  -4  -4  -8   -0.08    0.18
  -4  -4  -8   -0.09    0.07
  -4  -4  -8    0.02    0.05
   4   4   8    0.18    0.09
   4   4   8    0.01    0.07
  -4   4  -8   -0.12    0.21
  -5  -4  -8    0.15    0.20
  -5  -4  -8    0.19    0.09
   5  -4   8    0.15    0.10
  -5   4  -8    0.10    0.28
   5   4   8    0.21    0.09
  -6  -4  -8    6.03    0.30
   6  -4   8    6.78    0.34
  -6  -4  -8    6.54    0.57
   6   4   8    6.18    0.28
  -6   4  -8    5.83    0.67
   7  -4   8    0.12    0.09
  -7  -4  -8   -0.14    0.25
  -7  -4  -8    0.28    0.10
  -7   4  -8   -0.27    0.26
  -8  -4  -8   -0.51    0.24
   8  -4   8   -0.01    0.08
  -8   4  -8   -0.55    0.25
   9  -5  -8    0.27    0.17
   8  -5  -8   -0.03    0.11
   7  -5  -8    0.01    0.12
   6  -5  -8    1.04    0.20
  -6   5   8    1.19    0.20
   5  -5  -8    0.27    0.13
   5  -5  -8    0.04    0.11
  -5  -5   8    0.20    0.11
   5   5  -8   -0.01    0.09
  -5   5   8    0.09    0.11
   5   5  -8    0.13    0.12
   4  -5  -8    1.39    0.20
  -4  -5   8    1.46    0.20
   4  -5  -8    1.14    0.19
   4   5  -8    1.15    0.17
   4   5  -8    1.40    0.20
  -4   5   8    1.67    0.21
   3  -5  -8    0.03    0.09
   3  -5  -8   -0.01    0.08
  -3  -5   8    0.08    0.08
   3   5  -8    0.04    0.09
  -3   5   8    0.01    0.08
  -2  -5   8    2.90    0.26
   2  -5  -8    2.43    0.25
   2  -5  -8    2.21    0.24
  -2   5   8    2.40    0.25
  -1  -5   8    4.28    0.29
   1  -5  -8    4.04    0.27
   1  -5  -8    3.96    0.28
  -1   5   8    3.96    0.28
   0  -5   8    5.23    0.31
   0  -5   8    5.75    0.53
   0  -5  -8    5.68    0.32
   0  -5  -8    5.80    0.32
   0   5   8    5.50    0.32
  -1  -5  -8    2.68    0.24
   1  -5   8    3.11    0.27
  -1  -5  -8    2.96    0.22
   1   5   8    2.71    0.24
   1   5   8    2.62    0.23
   1   5   8    2.95    0.26
  -2  -5  -8   11.02    0.45
   2  -5   8   11.23    0.47
  -2  -5  -8   11.41    0.46
   2   5   8   11.51    0.47
  -2   5  -8   11.90    0.78
   2   5   8   10.98    0.48
   2   5   8   11.57    0.47
   3  -5   8    4.94    0.29
  -3  -5  -8    4.76    0.26
  -3  -5  -8    5.16    0.29
  -3   5  -8    4.12    0.51
   3   5   8    4.95    0.28
   3   5   8    4.79    0.28
  -4  -5  -8    2.60    0.23
   4  -5   8    2.48    0.24
  -4  -5  -8    2.00    0.31
  -4  -5  -8    2.41    0.17
   4   5   8    2.86    0.22
  -4   5  -8    2.03    0.40
   4   5   8    2.42    0.22
   5  -5   8   -0.02    0.09
  -5  -5  -8   -0.13    0.18
  -5  -5  -8   -0.09    0.08
   5   5   8    0.18    0.09
  -5   5  -8   -0.16    0.26
   6  -5   8    0.34    0.13
  -6  -5  -8    0.29    0.11
  -6  -5  -8    0.12    0.22
   6   5   8    0.17    0.09
  -6   5  -8    0.13    0.29
   7  -5   8   -0.04    0.08
  -7  -5  -8    0.12    0.09
  -7  -5  -8   -0.21    0.23
  -7   5  -8    0.12    0.30
   8  -5   8   -0.01    0.10
   9  -6  -8   -0.13    0.14
   8  -6  -8    0.13    0.14
   7  -6  -8   -0.01    0.11
   6  -6  -8   -0.08    0.09
  -5  -6   8    0.63    0.15
   5  -6  -8    0.71    0.17
   5  -6  -8    0.70    0.17
   5   6  -8    0.52    0.13
  -5   6   8    0.58    0.16
  -4  -6   8    1.33    0.20
   4  -6  -8    1.27    0.20
   4  -6  -8    1.25    0.20
  -4   6   8    1.58    0.21
   4   6  -8    1.62    0.20
  -3  -6   8    1.18    0.18
   3  -6  -8    0.95    0.18
   3  -6  -8    1.10    0.18
   3   6  -8    0.81    0.15
  -3   6   8    0.69    0.15
  -2  -6   8    0.87    0.16
   2  -6  -8    0.38    0.12
   2  -6  -8    0.71    0.15
  -2   6   8    0.53    0.13
   1  -6  -8    0.21    0.12
  -1  -6   8    0.59    0.14
   1  -6  -8    0.13    0.10
  -1   6   8    0.46    0.12
   0  -6   8    0.28    0.10
   0  -6  -8    0.29    0.12
   0  -6  -8    0.25    0.10
   0   6   8    0.21    0.11
  -1  -6  -8    0.44    0.12
   1  -6   8    0.67    0.14
  -1  -6  -8    0.40    0.11
   1   6   8    0.40    0.12
   1   6   8    0.39    0.11
   1   6   8    0.35    0.10
  -2  -6  -8    2.04    0.21
  -2  -6  -8    2.15    0.23
   2  -6   8    2.15    0.23
   2   6   8    2.16    0.23
  -2   6  -8    2.08    0.38
   2   6   8    2.10    0.22
   3  -6   8    0.57    0.14
  -3  -6  -8    0.62    0.12
  -3  -6  -8    0.65    0.14
  -3   6  -8    0.99    0.34
   3   6   8    0.82    0.15
   3   6   8    0.69    0.14
   4  -6   8    1.41    0.19
  -4  -6  -8    1.06    0.17
  -4  -6  -8    1.21    0.15
  -4  -6  -8    1.30    0.26
  -4   6  -8    1.00    0.37
   4   6   8    0.95    0.16
  -5  -6  -8   -0.22    0.20
  -5  -6  -8   -0.04    0.08
   5  -6   8    0.15    0.10
  -5   6  -8   -0.36    0.22
   5   6   8    0.15    0.09
  -6  -6  -8   -0.07    0.21
   6  -6   8   -0.04    0.09
  -6  -6  -8    0.05    0.10
  -6   6  -8   -0.09    0.29
   6   6   8    0.04    0.08
  -7  -6  -8    0.12    0.10
   7  -6   8   -0.07    0.10
  -7   6  -8    0.00    0.29
   8  -6   8    0.69    0.16
   8  -7  -8    0.53    0.20
   7  -7  -8   -0.01    0.13
   6  -7  -8    0.40    0.16
   5  -7  -8    2.51    0.28
   5  -7  -8    1.79    0.25
  -5  -7   8    1.41    0.22
   5   7  -8    2.10    0.23
  -5   7   8    1.72    0.25
   4  -7  -8    1.17    0.20
  -4  -7   8    1.22    0.20
   4  -7  -8    1.21    0.21
   4   7  -8    0.78    0.16
  -4   7   8    0.99    0.19
   3  -7  -8    0.31    0.14
  -3  -7   8    0.36    0.13
   3  -7  -8   -0.01    0.10
  -3   7   8    0.09    0.11
   2  -7  -8    4.60    0.31
  -2  -7   8    3.91    0.29
   2  -7  -8    4.37    0.31
  -2   7   8    4.49    0.32
   1  -7  -8    0.14    0.12
   1  -7  -8   -0.01    0.09
  -1  -7   8    0.10    0.10
  -1   7   8    0.16    0.11
   0  -7  -8   -0.02    0.08
   0  -7  -8    0.20    0.11
   0  -7   8    0.14    0.09
   0   7   8    0.16    0.10
  -1  -7  -8    5.63    0.33
   1  -7   8    5.86    0.35
  -1  -7  -8    4.98    0.32
   1   7   8    5.75    0.34
   2  -7   8    0.95    0.17
  -2  -7  -8    0.93    0.15
  -2  -7  -8    0.89    0.17
  -2   7  -8    0.74    0.31
   2   7   8    1.26    0.19
   2   7   8    0.94    0.17
   3  -7   8   16.51    0.64
  -3  -7  -8   16.08    0.61
  -3  -7  -8   15.88    0.58
  -3   7  -8   14.06    0.95
   3   7   8   17.11    0.63
   3   7   8   14.98    0.61
  -4  -7  -8    5.25    0.32
   4  -7   8    4.79    0.32
   4   7   8    5.07    0.31
  -4   7  -8    4.88    0.60
  -5  -7  -8    0.12    0.11
  -5  -7  -8   -0.21    0.20
   5  -7   8    0.11    0.10
  -5   7  -8   -0.13    0.28
   5   7   8    0.17    0.10
   6  -7   8    1.07    0.19
  -6  -7  -8    1.02    0.18
  -6   7  -8    0.90    0.39
   7  -7   8    1.20    0.20
  -7  -7  -8    0.98    0.18
  -7   7  -8    0.52    0.40
   8  -7   8    0.10    0.13
   8  -8  -8    0.20    0.16
   7  -8  -8    1.86    0.29
   6  -8  -8    0.01    0.11
   5  -8  -8   -0.14    0.10
  -5  -8   8    0.10    0.11
   5   8  -8   -0.08    0.10
  -5   8   8    0.24    0.13
  -4  -8   8    1.94    0.24
   4  -8  -8    2.56    0.30
   4  -8  -8    2.12    0.27
   4   8  -8    2.56    0.26
  -4   8   8    1.82    0.26
   3  -8  -8    0.68    0.17
  -3  -8   8    1.04    0.19
   3  -8  -8    0.50    0.16
  -3   8   8    0.87    0.18
  -2  -8   8    1.21    0.20
   2  -8  -8    1.19    0.20
   2  -8  -8    1.52    0.23
  -2   8   8    1.05    0.19
   1  -8  -8    1.69    0.24
   1  -8  -8    1.50    0.22
  -1  -8   8    1.49    0.22
  -1   8   8    1.85    0.25
   0  -8  -8    0.27    0.11
   0  -8  -8    0.18    0.12
   0  -8   8    0.10    0.10
   0   8   8    0.10    0.10
  -1  -8  -8    7.83    0.42
   1  -8   8    7.57    0.42
  -1  -8  -8    9.20    0.44
   1   8   8    7.85    0.44
  -2  -8  -8   11.43    0.50
   2  -8   8   10.05    0.50
  -2  -8  -8   10.85    0.50
   2   8   8   10.14    0.50
  -2   8  -8   10.89    0.84
   3  -8   8   11.24    0.54
  -3  -8  -8   10.65    0.51
  -3  -8  -8   12.74    0.51
   3   8   8   11.58    0.53
   3   8   8   13.33    0.56
  -3   8  -8   12.20    0.89
  -4  -8  -8    3.64    0.32
   4  -8   8    3.70    0.33
   4   8   8    3.56    0.31
  -4   8  -8    3.74    0.56
   5  -8   8    3.17    0.32
  -5  -8  -8    2.81    0.28
   5   8   8    3.20    0.29
  -5   8  -8    2.94    0.53
  -6  -8  -8    0.28    0.14
   6  -8   8    0.24    0.14
  -6   8  -8    0.30    0.37
  -7  -8  -8   -0.01    0.12
   7  -8   8   -0.04    0.12
   8  -8   8    0.63    0.19
   8  -9  -8    0.02    0.14
   7  -9  -8   -0.04    0.14
   6  -9  -8   -0.04    0.12
   5  -9  -8    0.05    0.13
  -5   9   8    0.10    0.15
   4  -9  -8    0.65    0.19
   4  -9  -8    0.50    0.17
  -4  -9   8    0.67    0.18
  -4   9   8    0.58    0.17
   3  -9  -8    0.12    0.13
   3  -9  -8    0.00    0.10
  -3  -9   8    0.15    0.12
  -3   9   8    0.20    0.13
   2  -9  -8    6.90    0.43
  -2  -9   8    6.99    0.43
   2  -9  -8    7.86    0.46
  -2   9   8    6.44    0.42
   1  -9  -8    6.23    0.40
  -1  -9   8    5.16    0.36
   1  -9  -8    5.51    0.39
  -1   9   8    6.11    0.40
   0  -9  -8    0.60    0.17
   0  -9  -8    0.56    0.16
   0  -9   8    0.65    0.17
   0   9   8    0.58    0.08
   0   9   8    0.40    0.14
  -1  -9  -8    1.35    0.21
  -1  -9  -8    1.49    0.23
   1  -9   8    1.65    0.23
   1   9   8    1.63    0.23
  -2  -9  -8    0.10    0.10
  -2  -9  -8   -0.10    0.10
   2  -9   8    0.20    0.11
  -2   9  -8    0.24    0.33
   2   9   8    0.13    0.11
  -3  -9  -8    0.74    0.18
  -3  -9  -8    0.27    0.13
   3  -9   8    0.41    0.15
   3   9   8    0.86    0.18
  -3   9  -8    0.28    0.32
   4  -9   8    0.06    0.11
  -4  -9  -8    0.08    0.13
   4   9   8   -0.07    0.08
  -4   9  -8   -0.21    0.32
  -5  -9  -8   -0.03    0.11
   5  -9   8    0.08    0.11
  -5   9  -8    0.27    0.37
  -6  -9  -8    0.19    0.13
   6  -9   8    0.15    0.12
  -6   9  -8   -0.36    0.37
   7  -9   8    0.24    0.16
  -7  -9  -8    0.50    0.17
   7 -10  -8    0.06    0.15
  -7  10   8    0.33    0.24
   6 -10  -8    0.00    0.12
  -6  10   8    0.18    0.19
   5 -10  -8    0.19    0.15
  -5  10   8    0.25    0.18
  -5  10   8    0.13    0.14
  -4 -10   8    0.21    0.14
   4 -10  -8    0.35    0.16
  -4  10   8    0.49    0.16
  -4  10   8    0.34    0.18
   3 -10  -8    1.08    0.23
   3 -10  -8    1.16    0.23
  -3 -10   8    1.08    0.21
  -3  10   8    1.06    0.22
  -3  10   8    1.12    0.23
  -2 -10   8    0.19    0.13
   2 -10  -8    0.30    0.16
   2 -10  -8    0.30    0.15
  -2  10   8    0.03    0.13
  -2  10   8    0.11    0.12
   1 -10  -8    0.65    0.18
   1 -10  -8    0.40    0.15
  -1 -10   8    0.15    0.13
  -1  10   8    0.14    0.11
  -1  10   8    0.28    0.15
   0 -10   8    0.16    0.12
   0 -10  -8    0.28    0.13
   0 -10  -8    0.24    0.14
   0  10   8   -0.11    0.10
   1 -10   8    0.13    0.12
  -1 -10  -8   -0.02    0.09
  -1 -10  -8    0.14    0.13
   1  10   8    0.14    0.13
  -2 -10  -8    0.26    0.12
  -2 -10  -8    0.15    0.13
   2 -10   8    0.45    0.16
   2  10   8    0.53    0.15
  -3 -10  -8    0.23    0.14
  -3 -10  -8    0.09    0.12
   3 -10   8    0.31    0.14
   3  10   8    0.34    0.15
  -3  10  -8   -0.10    0.32
   4 -10   8    1.12    0.22
  -4 -10  -8    1.57    0.24
  -4  10  -8    0.91    0.41
  -5 -10  -8    0.45    0.16
   5 -10   8    0.53    0.18
  -5  10  -8    0.49    0.38
  -6 -10  -8    0.05    0.14
   6 -10   8   -0.01    0.12
  -6  10  -8   -0.45    0.33
   7 -10   8    0.05    0.15
   7 -11  -8    0.31    0.20
  -7  11   8    0.60    0.28
   6 -11  -8    0.00    0.14
  -6  11   8    0.07    0.22
   5 -11  -8    0.64    0.20
  -5  11   8    0.45    0.23
  -4 -11   8    1.31    0.24
   4 -11  -8    1.19    0.25
  -4  11   8    1.33    0.26
  -4  11   8    1.05    0.25
   3 -11  -8    0.25    0.15
  -3 -11   8    0.37    0.15
  -3  11   8    0.26    0.17
  -3  11   8    0.29    0.15
  -2 -11   8    4.51    0.43
   2 -11  -8    4.52    0.42
   2 -11  -8    4.73    0.45
  -2  11   8    4.35    0.41
  -2  11   8    4.55    0.38
   1 -11  -8    0.91    0.22
  -1 -11   8    1.06    0.22
   1 -11  -8    1.54    0.27
  -1  11   8    1.22    0.23
  -1  11   8    0.93    0.17
   0 -11  -8    0.16    0.14
   0 -11   8    0.10    0.12
   0 -11  -8   -0.14    0.09
   0  11   8    0.17    0.14
  -1 -11  -8    0.08    0.12
   1 -11   8    0.15    0.13
  -1 -11  -8    0.15    0.12
   1  11   8    0.26    0.14
   2 -11   8    0.15    0.14
  -2 -11  -8    0.05    0.13
  -2 -11  -8    0.13    0.12
   2  11   8    0.07    0.12
   3 -11   8    0.18    0.14
  -3 -11  -8    0.10    0.18
  -3  11  -8    0.05    0.36
  -4 -11  -8    0.27    0.15
   4 -11   8    0.24    0.15
  -4  11  -8   -0.06    0.38
   5 -11   8   -0.03    0.12
  -5 -11  -8    0.19    0.15
  -5  11  -8   -0.53    0.37
   6 -11   8    0.54    0.20
   6 -12  -8    0.27    0.18
  -6  12   8    0.22    0.26
   5 -12  -8   -0.01    0.14
  -5  12   8    0.13    0.23
   4 -12  -8    1.72    0.31
  -4  12   8    1.53    0.32
   3 -12  -8    0.79    0.23
  -3 -12   8    1.03    0.24
  -3  12   8    0.63    0.21
   2 -12  -8    2.54    0.35
  -2 -12   8    2.19    0.31
  -2  12   8    1.59    0.28
   1 -12  -8    0.39    0.17
  -1 -12   8    0.63    0.20
   1 -12  -8    0.55    0.19
  -1  12   8    0.30    0.16
   0 -12   8    1.42    0.25
   0 -12  -8    0.92    0.21
   0 -12  -8    1.67    0.29
   0  12   8    1.34    0.25
   1 -12   8    0.34    0.16
  -1 -12  -8    0.31    0.15
  -1 -12  -8    0.26    0.16
   1  12   8   -0.02    0.12
   2 -12   8    1.36    0.25
  -2 -12  -8    1.40    0.25
  -2 -12  -8    1.58    0.27
   3 -12   8    0.08    0.12
  -3 -12  -8    0.39    0.18
  -3  12  -8   -0.07    0.36
  -4 -12  -8    0.74    0.21
   4 -12   8    0.60    0.20
  -4  12  -8    0.19    0.43
   5 -12   8    0.00    0.13
  -5  12  -8   -0.69    0.38
   6 -12   8    0.20    0.16
   6 -13  -8    0.06    0.16
   5 -13  -8    0.17    0.16
   4 -13  -8    0.67    0.22
   3 -13  -8   -0.08    0.13
  -3 -13   8    0.00    0.13
  -2 -13   8    1.57    0.30
   2 -13  -8    1.88    0.32
  -1 -13   8    0.47    0.19
   1 -13  -8    0.06    0.14
   0 -13  -8    0.14    0.14
   0 -13   8   -0.07    0.12
   0 -13  -8    0.16    0.17
   1 -13   8    0.03    0.13
  -1 -13  -8    0.09    0.14
  -1 -13  -8    0.22    0.15
  -2 -13  -8    0.14    0.15
   2 -13   8    0.07    0.13
  -3 -13  -8    0.14    0.16
   3 -13   8    0.37    0.17
   4 -13   8    0.34    0.18
  -4  13  -8   -0.24    0.43
   5 -13   8    0.22    0.16
   5 -14  -8   -0.02    0.16
   4 -14  -8    0.27    0.19
  -3 -14   8    0.16    0.17
   3 -14  -8    0.11    0.19
  -2 -14   8    0.39    0.19
   2 -14  -8    0.33    0.18
  -1 -14   8    0.02    0.15
   1 -14  -8    0.21    0.17
   0 -14  -8    0.34    0.17
   0 -14   8    0.10    0.15
  -1 -14  -8    0.80    0.23
   1 -14   8    0.90    0.24
   2 -14   8    0.22    0.17
   3 -14   8    0.22    0.18
   4 -14   8    0.14    0.14
  -4  14  -8   -0.40    0.43
   4 -15  -8    0.29    0.20
   3 -15  -8    0.08    0.19
   2 -15  -8   -0.09    0.15
  -2 -15   8   -0.03    0.17
   1 -15  -8    0.44    0.22
  -1 -15   8    0.34    0.20
   0 -15   8    1.16    0.28
   0 -15  -8    1.23    0.29
   1 -15   8    0.14    0.17
   2 -15   8    1.32    0.29
   3 -15   8    0.18    0.18
  -2 -16   8    0.23    0.21
   2 -16  -8    0.07    0.18
   1 -16  -8   -0.05    0.17
  -1 -16   8    0.08    0.19
   0 -16   8    0.68    0.25
   0 -16  -8    0.57    0.23
   1 -16   8    0.01    0.18
   2 -16   8    0.26    0.20
   9   0  -9    0.02    0.13
   8   0  -9   -0.07    0.11
   7   0  -9   -0.01    0.11
  -6   0   9   -0.03    0.08
   6   0  -9    0.00    0.10
   6   0  -9   -0.08    0.08
   5   0  -9   -0.13    0.08
   5   0  -9   -0.17    0.07
  -5   0   9    0.11    0.09
   5   0  -9   -0.05    0.10
   4   0  -9    0.10    0.10
  -4   0   9   -0.01    0.08
   4   0  -9   -0.06    0.08
   3   0  -9   -0.10    0.08
  -3   0   9   -0.02    0.07
   3   0  -9   -0.11    0.06
  -2   0   9   -0.11    0.06
   2   0  -9   -0.01    0.08
   1   0  -9   -0.01    0.08
  -1   0   9    0.03    0.07
   0   0  -9    0.04    0.09
   0   0   9    0.01    0.06
   1   0   9   -0.01    0.14
  -1   0  -9   -0.03    0.07
   1   0   9    0.02    0.06
  -2   0  -9   -0.06    0.05
   2   0   9   -0.03    0.06
  -2   0  -9   -0.03    0.07
   2   0   9   -0.08    0.11
   3   0   9   -0.01    0.07
  -3   0  -9    0.00    0.19
  -3   0  -9    0.04    0.05
  -3   0  -9   -0.06    0.07
   3   0   9   -0.09    0.11
  -4   0  -9   -0.02    0.23
   4   0   9    0.04    0.07
  -4   0  -9   -0.01    0.05
   5   0   9   -0.09    0.06
  -5   0  -9   -0.24    0.24
   6   0   9    0.01    0.07
  -6   0  -9   -0.12    0.26
   7   0   9   -0.03    0.07
  -7   0  -9   -0.03    0.08
  -7   0  -9   -0.39    0.25
  -8   0  -9   -0.28    0.29
   9  -1  -9   -0.08    0.12
   9   1  -9    0.18    0.15
   8  -1  -9    0.36    0.16
   8   1  -9    0.63    0.17
   7  -1  -9    0.20    0.14
   7   1  -9    0.21    0.13
  -6  -1   9    0.62    0.15
   6  -1  -9    0.57    0.16
   6  -1  -9    0.62    0.14
  -6   1   9    0.68    0.15
  -5  -1   9    1.67    0.21
   5  -1  -9    2.01    0.21
   5  -1  -9    1.82    0.23
   5  -1  -9    1.62    0.23
  -5   1   9    1.53    0.21
   5   1  -9    2.18    0.25
   5   1  -9    1.91    0.21
   4  -1  -9    0.04    0.08
  -4  -1   9   -0.06    0.07
   4  -1  -9    0.00    0.08
   4  -1  -9   -0.05    0.08
  -4   1   9   -0.04    0.08
   4   1  -9   -0.02    0.09
   4   1  -9    0.06    0.09
   3  -1  -9    0.48    0.12
   3  -1  -9    0.24    0.11
  -3  -1   9    0.35    0.11
   3   1  -9    0.25    0.11
  -3   1   9    0.26    0.11
   3   1  -9    0.24    0.11
  -2  -1   9   12.14    0.49
   2  -1  -9   11.50    0.48
   2  -1  -9   11.66    0.49
  -2   1   9   11.51    0.48
   2   1  -9   11.41    0.47
   1  -1  -9    4.31    0.27
  -1  -1   9    4.19    0.26
   1  -1  -9    5.61    0.29
   1   1  -9    4.11    0.26
  -1   1   9    3.63    0.25
   0  -1  -9   13.71    0.51
   0  -1   9   13.43    0.52
   0  -1  -9   14.25    0.52
   0   1  -9   14.27    0.51
   0   1   9   13.56    0.52
   1  -1   9   -0.01    0.06
  -1  -1  -9   -0.04    0.06
   1  -1   9   -0.02    0.15
  -1  -1  -9    0.03    0.08
   1   1   9   -0.04    0.06
   1   1   9   -0.03    0.14
  -1   1  -9    0.00    0.07
  -2  -1  -9    0.23    0.08
   2  -1   9    0.21    0.17
   2  -1   9    0.56    0.11
   2   1   9    0.28    0.15
   2   1   9    0.43    0.10
  -2   1  -9    0.44    0.22
  -3  -1  -9   -0.05    0.07
   3  -1   9    0.07    0.07
  -3  -1  -9    0.03    0.05
  -3  -1  -9    0.07    0.20
  -3   1  -9    0.36    0.25
   3   1   9   -0.06    0.06
   3   1   9   -0.08    0.10
  -3   1  -9    0.06    0.06
  -4  -1  -9    5.99    0.29
  -4  -1  -9    5.87    0.24
   4  -1   9    5.33    0.29
  -4  -1  -9    6.19    0.57
  -4   1  -9    5.70    0.25
   4   1   9    5.58    0.28
  -4   1  -9    6.23    0.57
   5  -1   9    1.07    0.14
  -5  -1  -9    1.21    0.15
  -5  -1  -9    1.77    0.34
  -5   1  -9    1.17    0.35
   5   1   9    0.78    0.13
  -6  -1  -9    0.39    0.11
   6  -1   9    0.24    0.09
  -6  -1  -9    0.03    0.26
  -6   1  -9    0.52    0.29
   6   1   9    0.28    0.09
   7  -1   9    0.18    0.08
  -7  -1  -9    0.32    0.10
  -7  -1  -9   -0.18    0.27
  -7   1  -9   -0.26    0.24
   7   1   9    0.19    0.08
  -8  -1  -9   -0.20    0.26
  -8   1  -9   -0.18    0.31
   9  -2  -9    0.07    0.15
   9   2  -9   -0.13    0.12
   8  -2  -9    1.32    0.24
   8   2  -9    1.55    0.25
   7  -2  -9    1.89    0.26
  -6  -2   9    0.01    0.09
   6  -2  -9    0.04    0.12
   6  -2  -9    0.13    0.11
  -6   2   9    0.24    0.12
  -5  -2   9    1.44    0.20
   5  -2  -9    1.62    0.22
   5  -2  -9    1.93    0.24
   5  -2  -9    1.90    0.21
  -5   2   9    2.04    0.23
   5   2  -9    1.47    0.19
   5   2  -9    2.37    0.26
   4  -2  -9    4.51    0.30
  -4  -2   9    4.81    0.31
   4  -2  -9    5.51    0.31
   4   2  -9    4.91    0.32
  -4   2   9    5.03    0.32
   4   2  -9    4.29    0.28
   3  -2  -9    0.36    0.13
  -3  -2   9    0.26    0.10
   3  -2  -9    0.23    0.11
  -3   2   9    0.20    0.10
   3   2  -9    0.16    0.10
  -2  -2   9    0.53    0.12
   2  -2  -9    0.70    0.15
   2  -2  -9    0.50    0.13
   2   2  -9    0.42    0.11
  -2   2   9    0.70    0.14
  -1  -2   9    3.66    0.25
   1  -2  -9    3.30    0.24
   1  -2  -9    4.04    0.26
  -1   2   9    3.64    0.24
   1   2  -9    3.23    0.23
   0  -2  -9   12.63    0.49
   0  -2   9   11.95    0.48
   0  -2   9   13.30    0.74
   0  -2  -9   11.57    0.47
   0   2   9   12.69    0.49
   0   2  -9   11.80    0.47
  -1  -2  -9    8.96    0.38
   1  -2   9    8.05    0.57
  -1  -2  -9    8.69    0.37
   1  -2   9    8.56    0.38
   1   2   9    8.06    0.37
   1   2   9    8.69    0.53
   2  -2   9    3.90    0.24
  -2  -2  -9    3.93    0.24
   2  -2   9    3.39    0.38
  -2  -2  -9    3.64    0.22
   2   2   9    3.57    0.23
  -2   2  -9    2.99    0.41
   2   2   9    3.55    0.34
   3  -2   9    7.05    0.33
  -3  -2  -9    7.00    0.55
  -3  -2  -9    7.08    0.30
  -3  -2  -9    7.65    0.34
  -3   2  -9    7.13    0.60
   3   2   9    7.42    0.46
   3   2   9    6.93    0.33
  -4  -2  -9   19.68    0.64
  -4  -2  -9   20.86    1.00
   4  -2   9   20.09    0.67
  -4  -2  -9   19.49    0.59
  -4   2  -9   20.39    1.08
   4   2   9   20.44    0.66
  -4   2  -9   19.98    0.62
   4   2   9   20.01    0.91
  -5  -2  -9    3.38    0.45
   5  -2   9    3.27    0.22
  -5  -2  -9    3.08    0.22
  -5   2  -9    3.56    0.49
   5   2   9    3.75    0.23
  -6  -2  -9    0.07    0.08
   6  -2   9    0.05    0.07
  -6  -2  -9   -0.20    0.22
  -6   2  -9   -0.23    0.22
   6   2   9   -0.03    0.06
  -7  -2  -9    1.06    0.15
   7  -2   9    1.35    0.15
  -7  -2  -9    1.37    0.38
   7   2   9    1.38    0.13
  -7   2  -9    0.79    0.38
  -8  -2  -9   -0.38    0.27
  -8   2  -9   -0.38    0.32
   9  -3  -9    0.21    0.16
   9   3  -9    0.13    0.16
   8  -3  -9    1.68    0.26
   7  -3  -9    0.27    0.14
   6  -3  -9   -0.24    0.08
   6  -3  -9   -0.03    0.10
  -6   3   9    0.11    0.11
   5  -3  -9    4.63    0.33
  -5  -3   9    5.03    0.32
   5  -3  -9    5.23    0.31
   5   3  -9    5.18    0.30
  -5   3   9    4.55    0.32
   5   3  -9    4.75    0.35
   4  -3  -9    0.53    0.14
  -4  -3   9    0.24    0.11
   4  -3  -9    0.24    0.12
   4   3  -9    0.35    0.12
  -4   3   9    0.13    0.10
   3  -3  -9   -0.10    0.09
   3  -3  -9    0.00    0.08
  -3  -3   9    0.10    0.08
   3   3  -9   -0.02    0.09
  -3   3   9   -0.07    0.07
  -2  -3   9    6.61    0.35
   2  -3  -9    6.30    0.35
   2  -3  -9    7.09    0.36
  -2   3   9    6.13    0.34
   2   3  -9    6.47    0.34
  -1  -3   9   16.97    0.64
   1  -3  -9   18.93    0.66
   1  -3  -9   18.85    0.65
   1   3  -9   17.97    0.63
  -1   3   9   17.05    0.64
   0  -3   9    1.46    0.29
   0  -3   9    1.39    0.18
   0  -3  -9    1.08    0.15
   0  -3  -9    1.24    0.17
   0   3   9    1.42    0.18
   1  -3   9    4.18    0.43
  -1  -3  -9    5.29    0.28
  -1  -3  -9    5.26    0.29
   1  -3   9    5.22    0.29
   1   3   9    5.11    0.28
   1   3   9    5.51    0.40
  -2  -3  -9    2.03    0.19
   2  -3   9    1.59    0.18
  -2  -3  -9    1.88    0.19
   2   3   9    1.98    0.24
  -2   3  -9    2.03    0.36
   2   3   9    1.60    0.18
   3  -3   9    0.26    0.10
  -3  -3  -9    0.26    0.22
  -3  -3  -9    0.29    0.08
  -3  -3  -9    0.13    0.09
   3   3   9    0.04    0.08
   3   3   9    0.13    0.11
  -3   3  -9    0.15    0.26
  -4  -3  -9    5.96    0.30
  -4  -3  -9    5.97    0.25
   4  -3   9    5.70    0.31
  -4  -3  -9    6.54    0.54
   4   3   9    5.79    0.30
  -4   3  -9    4.47    0.54
  -5  -3  -9    0.06    0.09
  -5  -3  -9   -0.23    0.20
   5  -3   9    0.03    0.09
   5   3   9    0.05    0.07
  -5   3  -9   -0.19    0.25
  -6  -3  -9    0.23    0.26
   6  -3   9    0.38    0.12
  -6  -3  -9    0.26    0.10
  -6   3  -9    0.06    0.28
   6   3   9    0.44    0.10
  -7  -3  -9    1.18    0.15
   7  -3   9    1.44    0.17
  -7  -3  -9    0.77    0.34
  -7   3  -9    1.18    0.40
   7   3   9    1.36    0.13
  -8  -3  -9   -0.43    0.29
  -8   3  -9   -0.22    0.31
   9  -4  -9    0.12    0.16
   8  -4  -9    0.28    0.18
   7  -4  -9    0.21    0.13
   6  -4  -9    6.70    0.36
   6  -4  -9    5.26    0.38
  -6   4   9    6.58    0.39
   5  -4  -9    0.26    0.13
   5  -4  -9   -0.06    0.09
  -5  -4   9    0.15    0.11
   5   4  -9    0.12    0.10
  -5   4   9    0.38    0.13
  -4  -4   9    8.25    0.42
   4  -4  -9    8.35    0.45
   4  -4  -9    9.97    0.45
   4   4  -9    8.22    0.40
  -4   4   9    8.83    0.45
  -3  -4   9    0.03    0.08
   3  -4  -9   -0.07    0.08
   3  -4  -9   -0.03    0.08
   3   4  -9    0.15    0.10
  -3   4   9    0.06    0.08
   2  -4  -9    5.44    0.32
   2  -4  -9    5.59    0.33
  -2  -4   9    5.26    0.32
   2   4  -9    5.01    0.31
  -2   4   9    5.27    0.32
  -1  -4   9    0.82    0.15
   1  -4  -9    0.78    0.15
   1  -4  -9    1.10    0.17
  -1   4   9    0.81    0.14
   0  -4   9    0.40    0.11
   0  -4  -9    0.42    0.12
   0  -4  -9    0.54    0.12
   0  -4   9    0.43    0.24
   0   4   9    0.34    0.10
  -1  -4  -9   -0.03    0.08
   1  -4   9    0.01    0.07
  -1  -4  -9   -0.09    0.05
   1   4   9    0.10    0.08
   1   4   9    0.04    0.08
   1   4   9   -0.01    0.13
   2  -4   9    5.96    0.32
  -2  -4  -9    5.61    0.29
  -2  -4  -9    5.05    0.29
   2   4   9    5.90    0.37
  -2   4  -9    5.19    0.55
   2   4   9    5.56    0.31
   2   4   9    5.65    0.31
  -3  -4  -9    1.75    0.20
   3  -4   9    1.72    0.20
  -3  -4  -9    2.08    0.19
  -3   4  -9    1.90    0.37
   3   4   9    2.22    0.21
   3   4   9    2.37    0.22
   3   4   9    2.19    0.24
  -4  -4  -9    1.18    0.16
  -4  -4  -9    1.26    0.30
   4  -4   9    1.26    0.18
  -4  -4  -9    1.36    0.14
   4   4   9    1.18    0.16
  -4   4  -9    0.54    0.32
  -5  -4  -9    0.98    0.30
   5  -4   9    0.94    0.16
  -5  -4  -9    1.02    0.16
  -5   4  -9    1.04    0.37
   5   4   9    0.79    0.14
  -6  -4  -9    1.74    0.19
  -6  -4  -9    1.83    0.38
   6  -4   9    1.91    0.21
  -6   4  -9    1.72    0.46
  -7  -4  -9   -0.04    0.09
   7  -4   9    0.01    0.09
  -7  -4  -9   -0.34    0.23
  -7   4  -9   -0.42    0.29
   7   4   9    0.11    0.08
   8  -4   9    0.35    0.10
   9  -5  -9    0.11    0.17
   8  -5  -9    0.44    0.17
   7  -5  -9    0.21    0.14
   6  -5  -9    0.96    0.20
  -5  -5   9    1.92    0.24
   5  -5  -9    1.71    0.24
   5  -5  -9    1.94    0.24
  -5   5   9    1.62    0.23
   5   5  -9    1.30    0.19
   4  -5  -9    0.50    0.15
   4  -5  -9    0.78    0.17
  -4  -5   9    0.44    0.12
  -4   5   9    0.40    0.12
   4   5  -9    0.49    0.14
   3  -5  -9    1.00    0.18
  -3  -5   9    0.83    0.16
   3  -5  -9    0.89    0.17
  -3   5   9    1.15    0.19
   3   5  -9    0.85    0.15
   2  -5  -9   -0.04    0.08
   2  -5  -9   -0.15    0.08
  -2  -5   9   -0.02    0.08
  -2   5   9    0.00    0.07
   1  -5  -9    0.02    0.10
   1  -5  -9    0.03    0.08
  -1  -5   9    0.07    0.08
  -1   5   9    0.04    0.08
   0  -5   9   -0.08    0.06
   0  -5  -9   -0.07    0.06
   0  -5  -9   -0.09    0.08
   0   5   9   -0.06    0.07
  -1  -5  -9    0.09    0.08
  -1  -5  -9    0.09    0.10
   1  -5   9    0.06    0.08
   1   5   9    0.10    0.08
   1   5   9   -0.11    0.12
   1   5   9    0.01    0.07
  -2  -5  -9    1.07    0.17
  -2  -5  -9    1.48    0.18
   2  -5   9    1.35    0.18
   2   5   9    1.01    0.16
   2   5   9    1.32    0.18
  -2   5  -9    0.82    0.30
   2   5   9    1.08    0.16
  -3  -5  -9   10.36    0.46
   3  -5   9   10.40    0.47
  -3  -5  -9   10.72    0.44
   3   5   9   10.73    0.46
  -3   5  -9   10.44    0.78
   3   5   9   12.30    0.49
  -4  -5  -9    0.27    0.08
  -4  -5  -9    0.24    0.12
   4  -5   9    0.35    0.13
  -4  -5  -9    0.36    0.24
  -4   5  -9    0.39    0.31
   4   5   9    0.38    0.11
   4   5   9    0.42    0.12
  -5  -5  -9    4.84    0.29
  -5  -5  -9    4.49    0.47
   5  -5   9    5.08    0.31
  -5   5  -9    4.43    0.61
   5   5   9    4.20    0.27
  -6  -5  -9    0.94    0.32
  -6  -5  -9    1.12    0.17
   6  -5   9    1.26    0.18
   6   5   9    1.08    0.15
  -6   5  -9    1.55    0.45
   7  -5   9    0.13    0.10
  -7  -5  -9    0.12    0.10
  -7   5  -9   -0.39    0.33
   8  -5   9    0.03    0.10
   8  -6  -9   -0.03    0.15
   7  -6  -9    0.27    0.16
   6  -6  -9    0.12    0.12
   5  -6  -9    0.07    0.11
  -5  -6   9    0.00    0.10
   5  -6  -9    0.14    0.13
  -5   6   9    0.13    0.12
   5   6  -9    0.13    0.11
   4  -6  -9    0.05    0.10
  -4  -6   9    0.05    0.10
   4  -6  -9    0.32    0.13
   4   6  -9    0.15    0.11
  -4   6   9    0.07    0.11
   3  -6  -9   13.06    0.59
  -3  -6   9   13.28    0.57
   3  -6  -9   12.91    0.56
  -3   6   9   12.26    0.56
   3   6  -9   13.25    0.54
   2  -6  -9    0.24    0.13
   2  -6  -9    0.20    0.11
  -2  -6   9    0.37    0.12
  -2   6   9    0.28    0.12
   1  -6  -9    6.41    0.37
   1  -6  -9    6.13    0.36
  -1  -6   9    5.78    0.35
  -1   6   9    6.64    0.37
   0  -6  -9    4.77    0.31
   0  -6  -9    5.44    0.32
   0  -6   9    4.56    0.31
   0   6   9    4.72    0.31
   1  -6   9    3.88    0.28
  -1  -6  -9    4.58    0.29
  -1  -6  -9    3.86    0.28
   1   6   9    3.99    0.31
   1   6   9    3.85    0.28
   2  -6   9    8.19    0.41
  -2  -6  -9    8.32    0.40
  -2  -6  -9    7.63    0.40
   2   6   9    8.87    0.42
   2   6   9    8.73    0.43
  -2   6  -9    8.64    0.70
   2   6   9    8.21    0.38
  -3  -6  -9   -0.05    0.07
  -3  -6  -9    0.04    0.10
   3  -6   9    0.04    0.10
   3   6   9   -0.01    0.09
   3   6   9    0.08    0.09
  -3   6  -9   -0.03    0.26
  -4  -6  -9    0.96    0.17
   4  -6   9    1.03    0.18
   4   6   9    1.05    0.17
  -4   6  -9    0.65    0.34
  -5  -6  -9    0.37    0.25
   5  -6   9    0.59    0.15
  -5  -6  -9    0.52    0.14
   5   6   9    0.61    0.13
  -5   6  -9    0.49    0.33
   6  -6   9    0.72    0.16
  -6  -6  -9    0.79    0.16
   6   6   9    0.57    0.13
  -6   6  -9    0.35    0.34
  -7  -6  -9   -0.03    0.10
   7  -6   9   -0.05    0.10
  -7   6  -9   -0.03    0.33
   8  -6   9    0.25    0.13
   8  -7  -9    0.00    0.14
   7  -7  -9   -0.01    0.14
   6  -7  -9    0.43    0.17
   5  -7  -9    1.14    0.22
   5  -7  -9    1.42    0.23
  -5  -7   9    2.15    0.26
   5   7  -9    1.50    0.21
  -5   7   9    1.11    0.21
  -4  -7   9    0.14    0.11
   4  -7  -9    0.16    0.13
   4  -7  -9   -0.06    0.10
   4   7  -9   -0.03    0.10
  -4   7   9   -0.15    0.09
  -3  -7   9   14.64    0.62
   3  -7  -9   14.49    0.63
   3  -7  -9   14.35    0.64
  -3   7   9   14.24    0.63
  -2  -7   9    0.01    0.10
   2  -7  -9    0.16    0.10
   2  -7  -9    0.17    0.13
  -2   7   9    0.16    0.10
   1  -7  -9    0.94    0.18
  -1  -7   9    0.96    0.18
   1  -7  -9    1.31    0.20
   0  -7  -9    4.51    0.32
   0  -7   9    5.01    0.33
   0  -7  -9    4.87    0.32
   0   7   9    4.36    0.32
  -1  -7  -9    0.00    0.09
  -1  -7  -9    0.24    0.12
   1  -7   9    0.09    0.10
   1   7   9    0.08    0.10
   1   7   9    0.07    0.09
  -2  -7  -9    2.23    0.24
   2  -7   9    2.13    0.25
  -2  -7  -9    2.02    0.24
  -2   7  -9    2.87    0.46
   2   7   9    2.76    0.28
   2   7   9    2.53    0.26
   3  -7   9   -0.03    0.10
  -3  -7  -9    0.07    0.12
  -3  -7  -9   -0.06    0.09
   3   7   9   -0.04    0.09
  -3   7  -9   -0.02    0.30
   3   7   9   -0.09    0.09
   4  -7   9    0.45    0.15
  -4  -7  -9    0.27    0.13
   4   7   9    0.40    0.13
  -4   7  -9    0.38    0.36
  -5  -7  -9    0.06    0.11
  -5   7  -9    0.15    0.31
   5   7   9    0.12    0.10
  -6  -7  -9    0.02    0.11
   6  -7   9   -0.16    0.10
   6   7   9    0.01    0.10
  -6   7  -9   -0.63    0.25
   7  -7   9    0.00    0.13
  -7  -7  -9    0.02    0.11
  -7   7  -9   -0.34    0.32
   8  -7   9    0.13    0.13
   8  -8  -9    0.16    0.16
   7  -8  -9    0.31    0.17
   6  -8  -9    0.05    0.12
  -5  -8   9    0.93    0.20
   5  -8  -9    0.46    0.18
   5  -8  -9    0.79    0.20
   5   8  -9    0.91    0.18
  -5   8   9    0.40    0.17
   4  -8  -9    0.41    0.16
   4  -8  -9    0.51    0.16
  -4  -8   9    0.35    0.14
   4   8  -9    0.40    0.14
  -4   8   9    0.26    0.13
  -3  -8   9    0.08    0.10
   3  -8  -9   -0.02    0.11
   3  -8  -9    0.40    0.16
  -3   8   9    0.11    0.13
  -2  -8   9   -0.06    0.09
   2  -8  -9    0.09    0.14
   2  -8  -9    0.06    0.11
  -2   8   9   -0.05    0.11
   1  -8  -9    0.99    0.19
   1  -8  -9    0.92    0.18
  -1  -8   9    0.99    0.19
  -1   8   9    1.28    0.20
   0  -8   9    1.07    0.19
   0  -8  -9    1.05    0.19
   0  -8  -9    1.25    0.20
   0   8   9    1.14    0.20
  -1  -8  -9    0.53    0.14
   1  -8   9    0.39    0.14
  -1  -8  -9    0.42    0.15
   1   8   9    0.70    0.16
  -2  -8  -9    1.31    0.21
  -2  -8  -9    1.66    0.22
   2  -8   9    1.25    0.21
   2   8   9    0.87    0.18
  -3  -8  -9    2.39    0.27
   3  -8   9    2.10    0.27
  -3  -8  -9    3.02    0.28
   3   8   9    2.57    0.27
  -3   8  -9    2.25    0.49
   4  -8   9    4.89    0.35
  -4  -8  -9    4.62    0.33
  -4   8  -9    3.71    0.58
   4   8   9    4.49    0.32
  -5  -8  -9    0.32    0.14
   5  -8   9    0.28    0.13
   5   8   9    0.30    0.13
  -5   8  -9    0.34    0.36
  -6  -8  -9    1.17    0.20
   6  -8   9    1.80    0.25
  -6   8  -9    0.97    0.45
  -7  -8  -9    0.04    0.12
   7  -8   9    0.37    0.15
   8  -9  -9    0.55    0.21
   7  -9  -9    0.05    0.15
   6  -9  -9    0.01    0.13
   5  -9  -9   -0.15    0.10
  -5   9   9   -0.09    0.12
   4  -9  -9    0.81    0.21
   4  -9  -9    0.71    0.20
  -4  -9   9    1.20    0.23
  -4   9   9    1.06    0.22
   4   9  -9    0.94    0.19
  -3  -9   9    0.53    0.15
   3  -9  -9    0.37    0.15
   3  -9  -9    0.32    0.17
  -3   9   9    0.40    0.15
   2  -9  -9    4.28    0.39
   2  -9  -9    4.95    0.37
  -2  -9   9    4.44    0.39
  -2   9   9    4.26    0.39
  -1  -9   9    6.10    0.40
   1  -9  -9    6.10    0.40
   1  -9  -9    5.72    0.39
  -1   9   9    6.64    0.42
   0  -9  -9    0.53    0.16
   0  -9   9    0.44    0.15
   0  -9  -9    0.66    0.18
   0   9   9    0.53    0.16
   0   9   9    0.73    0.10
   1  -9   9    9.20    0.50
  -1  -9  -9    9.55    0.49
  -1  -9  -9   10.14    0.51
   1   9   9    9.65    0.51
   2  -9   9    4.25    0.33
  -2  -9  -9    4.86    0.34
  -2  -9  -9    4.57    0.34
   2   9   9    3.80    0.35
  -3  -9  -9    0.06    0.09
   3  -9   9    0.14    0.11
  -3  -9  -9   -0.07    0.11
  -3   9  -9   -0.03    0.31
   3   9   9   -0.09    0.09
  -4  -9  -9   -0.05    0.12
   4   9   9    0.02    0.10
  -4   9  -9   -0.21    0.29
   5  -9   9    0.01    0.10
  -5  -9  -9    0.22    0.13
   5   9   9   -0.04    0.10
  -5   9  -9   -0.10    0.34
   6  -9   9    0.13    0.13
  -6  -9  -9    0.06    0.12
  -6   9  -9   -0.50    0.32
  -7  -9  -9    0.12    0.14
   7  -9   9    0.19    0.16
   7 -10  -9    0.97    0.25
   6 -10  -9    0.26    0.15
   5 -10  -9    0.90    0.23
  -5  10   9    0.61    0.19
   4 -10  -9    5.15    0.47
   4 -10  -9    4.93    0.44
  -4 -10   9    4.84    0.37
  -4  10   9    5.05    0.46
   3 -10  -9    0.06    0.13
   3 -10  -9    0.24    0.15
  -3 -10   9    0.01    0.12
  -3  10   9   -0.04    0.12
  -2 -10   9    2.97    0.34
   2 -10  -9    2.76    0.34
   2 -10  -9    3.25    0.35
  -2  10   9    2.46    0.31
  -1 -10   9    2.99    0.34
   1 -10  -9    3.09    0.35
   1 -10  -9    3.49    0.36
  -1  10   9    3.32    0.26
  -1  10   9    2.94    0.33
   0 -10  -9    1.80    0.26
   0 -10   9    2.42    0.30
   0 -10  -9    2.92    0.33
   0  10   9    2.65    0.32
  -1 -10  -9    5.20    0.37
  -1 -10  -9    4.23    0.40
   1 -10   9    5.37    0.38
   1  10   9    5.30    0.39
   2 -10   9    0.96    0.21
  -2 -10  -9    1.84    0.26
  -2 -10  -9    1.22    0.22
   2  10   9    1.18    0.22
  -3 -10  -9    2.18    0.28
   3 -10   9    1.91    0.27
  -3  10  -9    1.73    0.46
   3  10   9    1.75    0.25
  -4 -10  -9    3.09    0.34
   4 -10   9    2.95    0.34
  -4  10  -9    2.78    0.56
   4  10   9    3.52    0.34
   5 -10   9    0.41    0.17
  -5 -10  -9    0.42    0.17
  -5  10  -9    0.44    0.39
  -6 -10  -9    0.59    0.18
   6 -10   9    0.47    0.18
   7 -11  -9    0.10    0.17
  -7  11   9    0.51    0.30
   6 -11  -9    0.12    0.15
  -6  11   9    0.31    0.21
   5 -11  -9   -0.15    0.12
  -5  11   9    0.33    0.22
   4 -11  -9    0.69    0.21
  -4 -11   9    0.20    0.16
  -4  11   9    0.47    0.20
  -4  11   9    0.57    0.19
   3 -11  -9    0.13    0.14
   3 -11  -9    0.01    0.12
  -3 -11   9   -0.01    0.12
  -3  11   9   -0.17    0.11
  -3  11   9   -0.01    0.14
   2 -11  -9   -0.06    0.15
  -2 -11   9   -0.07    0.11
   2 -11  -9   -0.14    0.11
  -2  11   9   -0.12    0.10
  -2  11   9   -0.02    0.12
  -1 -11   9    4.83    0.44
   1 -11  -9    4.54    0.43
   1 -11  -9    4.89    0.45
  -1  11   9    4.65    0.44
   0 -11   9    0.59    0.19
   0 -11  -9    0.28    0.15
   0 -11  -9    0.44    0.16
   0  11   9    0.44    0.18
  -1 -11  -9    5.87    0.41
   1 -11   9    4.75    0.43
  -1 -11  -9    4.74    0.43
   1  11   9    5.66    0.41
  -2 -11  -9    0.59    0.19
  -2 -11  -9    0.64    0.17
   2 -11   9    0.62    0.18
   2  11   9    0.39    0.17
   3 -11   9   -0.02    0.12
  -3 -11  -9   -0.02    0.12
   3  11   9   -0.01    0.11
  -3  11  -9   -0.27    0.35
  -4 -11  -9    0.57    0.18
   4 -11   9    0.34    0.16
  -4  11  -9    0.39    0.42
  -5 -11  -9    0.28    0.16
   5 -11   9   -0.09    0.12
  -5  11  -9   -0.56    0.37
   6 -11   9   -0.11    0.15
  -6 -11  -9    0.19    0.16
   6 -12  -9   -0.07    0.13
  -6  12   9    0.34    0.26
   5 -12  -9    1.57    0.30
  -5  12   9    1.61    0.33
   4 -12  -9    1.02    0.26
  -4  12   9    1.10    0.28
  -3 -12   9    0.30    0.17
   3 -12  -9    0.07    0.16
  -3  12   9    0.06    0.14
  -2 -12   9    0.31    0.16
   2 -12  -9    0.11    0.17
   2 -12  -9    0.30    0.17
  -2  12   9    0.15    0.14
  -1 -12   9    0.45    0.19
   1 -12  -9    0.28    0.17
   1 -12  -9    0.31    0.17
  -1  12   9    0.54    0.19
   0 -12  -9    0.15    0.15
   0 -12  -9    0.00    0.12
   0 -12   9   -0.16    0.12
   0  12   9   -0.07    0.11
  -1 -12  -9    0.13    0.14
   1 -12   9    0.01    0.11
  -1 -12  -9    0.04    0.12
   1  12   9   -0.02    0.13
  -2 -12  -9    0.94    0.21
   2 -12   9    0.79    0.22
  -2 -12  -9    1.09    0.24
   2  12   9    1.13    0.23
   3 -12   9    0.23    0.15
  -3 -12  -9    0.18    0.16
  -4 -12  -9    0.48    0.19
   4 -12   9    0.91    0.22
  -4  12  -9    0.05    0.41
  -5 -12  -9    0.56    0.20
   5 -12   9    0.80    0.22
   6 -12   9    0.04    0.16
   5 -13  -9    1.02    0.27
   4 -13  -9    0.12    0.17
   3 -13  -9    0.09    0.16
  -3 -13   9    0.03    0.15
  -2 -13   9    0.51    0.20
   2 -13  -9    0.81    0.25
   1 -13  -9    0.40    0.19
  -1 -13   9    0.79    0.23
   1 -13  -9    0.54    0.20
  -1  13   9    0.86    0.24
   0 -13  -9    0.32    0.17
   0 -13  -9    0.21    0.17
   0 -13   9    0.07    0.15
   0  13   9    0.23    0.17
  -1 -13  -9    0.27    0.16
   1 -13   9    0.16    0.16
  -1 -13  -9    0.25    0.18
  -2 -13  -9    0.26    0.18
   2 -13   9    0.29    0.17
  -3 -13  -9    1.96    0.32
   3 -13   9    1.78    0.30
   4 -13   9    0.26    0.17
  -4 -13  -9   -0.03    0.15
  -4  13  -9   -0.40    0.37
   5 -13   9    0.12    0.17
   5 -14  -9    0.43    0.22
   4 -14  -9    0.15    0.18
  -3 -14   9    1.15    0.28
   3 -14  -9    0.72    0.24
  -2 -14   9   -0.19    0.13
   2 -14  -9   -0.12    0.13
   1 -14  -9    0.87    0.24
  -1 -14   9    0.60    0.22
   0 -14  -9    1.32    0.27
   0 -14   9    0.87    0.26
   1 -14   9    0.44    0.19
  -1 -14  -9    0.31    0.17
   2 -14   9    0.13    0.16
   3 -14   9    0.25    0.17
   4 -14   9    0.29    0.19
   3 -15  -9    0.32    0.20
   2 -15  -9    0.22    0.19
  -2 -15   9    0.16    0.18
   1 -15  -9   -0.15    0.14
  -1 -15   9    0.08    0.18
   0 -15   9    0.02    0.18
   0 -15  -9   -0.05    0.14
   1 -15   9    0.38    0.22
   2 -15   9   -0.18    0.12
   3 -15   9   -0.02    0.16
  -2 -16   9    0.51    0.24
   2 -16  -9    1.35    0.33
  -1 -16   9    0.91    0.27
   1 -16  -9    0.48    0.24
   0 -16   9    0.15    0.18
   0 -16  -9   -0.03    0.19
   1 -16   9   -0.03    0.16
   9   0 -10    0.08    0.16
   8   0 -10   -0.01    0.12
   7   0 -10    1.24    0.23
  -6   0  10    0.04    0.10
   6   0 -10   -0.06    0.09
   6   0 -10   -0.09    0.09
  -5   0  10    7.58    0.41
   5   0 -10    6.78    0.41
   5   0 -10    7.48    0.38
   4   0 -10    9.65    0.45
  -4   0  10   10.93    0.49
  -3   0  10    2.49    0.25
   3   0 -10    2.50    0.25
   2   0 -10   17.94    0.64
  -2   0  10   17.44    0.66
  -1   0  10  175.53    4.50
   1   0 -10  179.13    4.42
   0   0 -10    5.60    0.31
   0   0  10    4.80    0.29
  -1   0 -10   15.58    0.57
  -1   0 -10   15.85    0.57
   1   0  10   15.64    0.57
   1   0  10   14.92    0.82
   2   0  10    0.10    0.16
  -2   0 -10    0.06    0.07
  -2   0 -10   -0.04    0.08
   2   0  10    0.02    0.07
  -3   0 -10    1.00    0.32
  -3   0 -10    1.66    0.17
   3   0  10    1.81    0.19
  -3   0 -10    1.72    0.19
  -4   0 -10    9.06    0.39
  -4   0 -10    9.30    0.36
   4   0  10    9.29    0.40
  -4   0 -10   10.39    0.76
   5   0  10    1.50    0.17
  -5   0 -10    1.56    0.18
  -5   0 -10    1.32    0.36
   6   0  10    2.93    0.21
  -6   0 -10    2.69    0.23
  -6   0 -10    2.65    0.47
   7   0  10    5.71    0.28
  -7   0 -10    4.00    0.62
  -7   0 -10    5.15    0.29
  -8   0 -10    0.00    0.36
   9  -1 -10    0.31    0.18
   9   1 -10    0.33    0.17
   8  -1 -10    0.21    0.13
   8   1 -10    0.08    0.14
   7  -1 -10    2.95    0.33
   7   1 -10    2.17    0.29
   6  -1 -10    0.01    0.11
  -6  -1  10   -0.04    0.10
   6  -1 -10   -0.10    0.09
  -6   1  10   -0.02    0.10
  -5  -1  10    1.80    0.23
   5  -1 -10    1.61    0.21
   5  -1 -10    1.10    0.20
  -5   1  10    1.31    0.20
   5   1 -10    1.21    0.19
  -4  -1  10    1.86    0.23
   4  -1 -10    1.30    0.20
   4  -1 -10    1.81    0.22
   4   1 -10    1.52    0.21
  -4   1  10    2.03    0.24
  -3  -1  10    0.04    0.09
   3  -1 -10    0.13    0.10
   3  -1 -10   -0.08    0.07
   3   1 -10   -0.05    0.09
  -3   1  10   -0.03    0.08
  -2  -1  10    8.30    0.41
   2  -1 -10    8.11    0.41
   2  -1 -10    7.67    0.39
  -2   1  10    7.82    0.39
   2   1 -10    8.25    0.40
  -1  -1  10    5.06    0.33
   1  -1 -10    5.88    0.33
   1  -1 -10    6.29    0.33
   1   1 -10    5.19    0.33
  -1   1  10    5.25    0.32
   0  -1 -10    1.20    0.17
   0  -1  10    1.41    0.29
   0  -1 -10    1.84    0.20
   0  -1  10    1.95    0.20
   0   1  10    1.40    0.18
   0   1 -10    1.61    0.20
   1  -1  10    2.73    0.24
   1  -1  10    2.36    0.34
  -1  -1 -10    2.84    0.24
  -1  -1 -10    2.67    0.24
  -1   1 -10    2.64    0.24
   1   1  10    3.09    0.22
   1   1  10    1.79    0.30
   2  -1  10    2.48    0.23
  -2  -1 -10    3.16    0.21
   2  -1  10    2.82    0.36
  -2  -1 -10    2.84    0.24
   2   1  10    2.87    0.22
   2   1  10    2.70    0.32
  -3  -1 -10    1.66    0.33
   3  -1  10    1.71    0.19
  -3  -1 -10    1.61    0.16
  -3  -1 -10    1.85    0.19
   3   1  10    1.77    0.19
   3   1  10    1.91    0.28
  -3   1 -10    1.46    0.34
  -3   1 -10    1.68    0.17
  -4  -1 -10    2.77    0.18
  -4  -1 -10    2.54    0.22
   4  -1  10    2.78    0.23
  -4  -1 -10    2.90    0.42
   4   1  10    2.72    0.23
  -4   1 -10    2.01    0.42
  -4   1 -10    2.53    0.18
  -5  -1 -10    0.48    0.31
  -5  -1 -10    0.46    0.12
   5  -1  10    0.50    0.12
  -5   1 -10    0.30    0.31
   5   1  10    0.56    0.12
  -6  -1 -10    0.08    0.28
  -6  -1 -10    0.42    0.12
   6  -1  10    0.14    0.10
  -6   1 -10    0.27    0.33
   6   1  10    0.30    0.10
  -7  -1 -10    0.26    0.11
  -7  -1 -10   -0.17    0.29
   7  -1  10    0.11    0.08
  -7   1 -10   -0.39    0.29
   7   1  10    0.09    0.09
  -8  -1 -10   -0.62    0.30
  -8   1 -10   -0.17    0.35
   9  -2 -10   -0.09    0.14
   9   2 -10    0.08    0.14
   8  -2 -10    0.05    0.14
   8   2 -10   -0.09    0.12
   7  -2 -10    0.01    0.12
   6  -2 -10    1.65    0.21
   6  -2 -10    1.71    0.25
  -6   2  10    1.77    0.24
  -5  -2  10    0.58    0.15
   5  -2 -10    0.46    0.15
   5  -2 -10    0.49    0.15
   5   2 -10    0.46    0.14
  -5   2  10    0.59    0.15
  -4  -2  10    2.52    0.26
   4  -2 -10    2.58    0.26
   4  -2 -10    2.35    0.27
   4   2 -10    2.86    0.27
  -4   2  10    2.16    0.25
  -3  -2  10    2.85    0.27
   3  -2 -10    3.14    0.29
   3  -2 -10    3.07    0.28
  -3   2  10    3.17    0.28
   3   2 -10    2.84    0.26
   2  -2 -10   12.07    0.51
  -2  -2  10   12.23    0.51
   2  -2 -10   11.48    0.49
  -2   2  10   10.96    0.49
   2   2 -10   11.82    0.49
   1  -2 -10    0.19    0.11
  -1  -2  10    0.16    0.11
   1  -2 -10    0.17    0.09
   1   2 -10    0.13    0.10
  -1   2  10    0.22    0.10
   0  -2 -10    7.03    0.36
   0  -2  10    7.20    0.36
   0  -2  10    7.50    0.60
   0  -2 -10    7.17    0.35
   0   2  10    6.63    0.35
   0   2 -10    6.70    0.35
   1  -2  10    1.80    0.20
  -1  -2 -10    1.54    0.18
   1  -2  10    1.41    0.29
  -1  -2 -10    1.57    0.19
   1   2  10    1.69    0.19
   1   2  10    1.41    0.26
  -2  -2 -10    0.45    0.12
   2  -2  10    0.40    0.11
  -2  -2 -10    0.76    0.13
   2   2  10    0.57    0.19
   2   2  10    0.61    0.13
  -3  -2 -10    0.04    0.06
  -3  -2 -10    0.01    0.09
  -3  -2 -10    0.16    0.24
   3  -2  10    0.09    0.08
  -3   2 -10    0.12    0.25
   3   2  10    0.02    0.07
   3   2  10    0.00    0.12
   4  -2  10    2.48    0.23
  -4  -2 -10    2.44    0.41
  -4  -2 -10    2.73    0.18
  -4  -2 -10    2.76    0.24
  -4   2 -10    2.89    0.47
  -4   2 -10    2.96    0.19
   4   2  10    2.60    0.23
  -5  -2 -10    1.43    0.37
  -5  -2 -10    1.80    0.20
   5  -2  10    1.59    0.18
   5   2  10    1.90    0.19
  -5   2 -10    1.58    0.40
   6  -2  10    0.56    0.12
  -6  -2 -10    0.78    0.14
  -6  -2 -10    0.40    0.31
  -6   2 -10    0.40    0.33
  -7  -2 -10    0.03    0.09
  -7  -2 -10   -0.32    0.27
   7  -2  10   -0.06    0.08
  -7   2 -10   -0.25    0.27
   7   2  10    0.05    0.07
  -8  -2 -10   -0.37    0.32
  -8   2 -10   -0.24    0.35
   9  -3 -10    0.39    0.19
   9   3 -10   -0.08    0.14
   8  -3 -10    1.00    0.23
   7  -3 -10   -0.05    0.11
   6  -3 -10    0.01    0.12
   6  -3 -10    0.11    0.12
  -6   3  10   -0.03    0.11
   5  -3 -10    0.07    0.12
   5  -3 -10   -0.09    0.09
  -5  -3  10   -0.16    0.08
   5   3 -10    0.03    0.10
  -5   3  10    0.08    0.11
   4  -3 -10   -0.06    0.09
   4  -3 -10   -0.06    0.07
  -4  -3  10    0.04    0.09
  -4   3  10   -0.05    0.09
   4   3 -10   -0.02    0.09
  -3  -3  10    0.65    0.14
   3  -3 -10    0.92    0.18
   3  -3 -10    1.03    0.18
   3   3 -10    0.73    0.16
  -3   3  10    1.16    0.18
  -2  -3  10    6.20    0.35
   2  -3 -10    5.96    0.35
   2  -3 -10    5.67    0.34
   2   3 -10    5.52    0.32
  -2   3  10    5.55    0.34
   1  -3 -10    0.14    0.09
  -1  -3  10    0.00    0.08
   1  -3 -10    0.02    0.09
   1   3 -10    0.29    0.12
  -1   3  10    0.20    0.09
   0  -3  10    0.04    0.07
   0  -3 -10    0.17    0.08
   0  -3 -10    0.08    0.09
   0   3  10    0.11    0.09
   1  -3  10    0.42    0.12
  -1  -3 -10    0.79    0.14
  -1  -3 -10    0.31    0.10
   1   3  10    0.28    0.18
   1   3  10    0.30    0.10
  -2  -3 -10   11.57    0.47
   2  -3  10   11.28    0.48
  -2  -3 -10   11.26    0.47
   2   3  10   12.31    0.63
   2   3  10   11.56    0.48
  -3  -3 -10    0.08    0.07
   3  -3  10    0.01    0.08
  -3  -3 -10    0.07    0.10
  -3   3 -10    0.16    0.25
   3   3  10   -0.07    0.11
   3   3  10    0.01    0.08
  -4  -3 -10    9.39    0.42
   4  -3  10    9.74    0.43
  -4  -3 -10    9.26    0.37
  -4  -3 -10   10.35    0.72
  -4   3 -10   10.76    0.84
   4   3  10   10.11    0.43
   4   3  10   10.47    0.60
  -5  -3 -10    1.39    0.36
  -5  -3 -10    1.71    0.20
   5  -3  10    1.77    0.20
  -5   3 -10    1.34    0.41
   5   3  10    1.54    0.18
   6  -3  10    0.89    0.15
  -6  -3 -10    0.85    0.15
  -6  -3 -10    0.02    0.30
   6   3  10    1.01    0.15
  -6   3 -10    1.07    0.39
  -7  -3 -10   -0.36    0.26
  -7  -3 -10   -0.07    0.09
   7  -3  10    0.11    0.09
   7   3  10   -0.07    0.07
  -7   3 -10   -0.18    0.30
  -8   3 -10   -0.14    0.35
   9  -4 -10    0.27    0.17
   9   4 -10    0.20    0.18
   8  -4 -10    3.13    0.36
   7  -4 -10    0.99    0.21
   6  -4 -10    0.30    0.15
   6  -4 -10    0.00    0.12
  -5  -4  10    3.17    0.31
   5  -4 -10    3.53    0.35
   5  -4 -10    3.84    0.33
   5   4 -10    3.83    0.31
  -5   4  10    3.97    0.35
   4  -4 -10    0.45    0.14
  -4  -4  10    0.43    0.13
   4  -4 -10    0.77    0.17
   4   4 -10    0.31    0.12
  -4   4  10    0.40    0.14
  -3  -4  10    1.55    0.21
   3  -4 -10    1.76    0.23
   3  -4 -10    1.79    0.23
   3   4 -10    1.66    0.22
  -3   4  10    1.84    0.23
   2  -4 -10    1.22    0.19
   2  -4 -10    0.83    0.17
  -2  -4  10    1.31    0.20
   2   4 -10    1.35    0.20
  -2   4  10    1.15    0.19
   1  -4 -10    2.36    0.25
  -1  -4  10    2.48    0.26
   1  -4 -10    2.10    0.24
  -1   4  10    2.15    0.23
   0  -4  10    3.84    0.27
   0  -4 -10    4.10    0.28
   0  -4 -10    3.99    0.28
   0   4  10    3.70    0.27
  -1  -4 -10    0.11    0.09
   1  -4  10    0.03    0.08
  -1  -4 -10    0.09    0.08
   1   4  10   -0.04    0.16
   1   4  10    0.01    0.08
  -2  -4 -10    0.00    0.06
   2  -4  10    0.03    0.08
  -2  -4 -10    0.16    0.10
   2   4  10    0.14    0.09
   2   4  10   -0.22    0.11
   3  -4  10    5.16    0.31
  -3  -4 -10    5.11    0.28
  -3  -4 -10    4.67    0.30
   3   4  10    5.56    0.38
  -3   4 -10    4.42    0.55
   3   4  10    5.75    0.32
  -4  -4 -10   20.20    0.64
   4  -4  10   20.42    0.72
  -4  -4 -10   19.69    0.69
  -4  -4 -10   21.74    1.03
  -4   4 -10   20.55    1.18
   4   4  10   19.51    0.70
   5  -4  10    0.10    0.10
  -5  -4 -10   -0.31    0.23
  -5  -4 -10   -0.05    0.08
  -5   4 -10   -0.36    0.27
   5   4  10   -0.04    0.09
  -6  -4 -10    0.00    0.10
  -6  -4 -10   -0.22    0.26
   6  -4  10    0.00    0.09
   6   4  10   -0.04    0.08
  -6   4 -10   -0.34    0.29
  -7  -4 -10    0.70    0.14
  -7  -4 -10    0.34    0.35
   7  -4  10    0.78    0.15
   7   4  10    0.86    0.13
  -7   4 -10    0.45    0.36
   8  -5 -10    0.40    0.19
   7  -5 -10    0.40    0.17
   6  -5 -10    0.00    0.11
   5  -5 -10    1.18    0.22
  -5  -5  10    1.03    0.18
   5  -5 -10    0.90    0.19
   5   5 -10    0.98    0.18
  -5   5  10    0.89    0.18
   4  -5 -10    0.41    0.15
  -4  -5  10    0.39    0.13
   4  -5 -10    0.18    0.12
   4   5 -10    0.14    0.12
  -4   5  10    0.33    0.13
   3  -5 -10    3.01    0.31
   3  -5 -10    3.65    0.33
  -3  -5  10    3.74    0.33
  -3   5  10    3.41    0.32
   3   5 -10    3.29    0.29
   2  -5 -10    0.43    0.13
  -2  -5  10    0.42    0.13
   2  -5 -10    0.49    0.15
   2   5 -10    0.45    0.14
  -2   5  10    0.40    0.13
   1  -5 -10    5.21    0.33
  -1  -5  10    4.96    0.34
   1  -5 -10    5.98    0.35
  -1   5  10    5.25    0.33
   0  -5 -10    2.45    0.25
   0  -5  10    1.68    0.21
   0  -5 -10    1.63    0.22
   0   5  10    2.02    0.23
  -1  -5 -10    0.67    0.14
   1  -5  10    0.71    0.15
  -1  -5 -10    0.58    0.14
   1   5  10    0.57    0.18
   1   5  10    0.30    0.12
  -2  -5 -10   -0.05    0.10
  -2  -5 -10    0.13    0.09
   2  -5  10   -0.04    0.07
   2   5  10   -0.11    0.09
   2   5  10   -0.05    0.09
   2   5  10   -0.05    0.08
  -3  -5 -10    4.97    0.29
  -3  -5 -10    5.54    0.33
   3  -5  10    4.25    0.31
   3   5  10    6.04    0.37
  -3   5 -10    5.04    0.60
   3   5  10    5.29    0.33
   3   5  10    5.17    0.32
   4  -5  10    0.56    0.15
  -4  -5 -10    0.44    0.14
   4   5  10    0.44    0.13
  -4   5 -10    0.36    0.31
  -5  -5 -10    0.59    0.30
   5  -5  10    0.64    0.15
  -5  -5 -10    0.80    0.16
  -5   5 -10    0.66    0.35
   5   5  10    0.61    0.13
  -6  -5 -10   -0.41    0.27
   6  -5  10    0.12    0.11
  -6  -5 -10    0.04    0.09
   6   5  10    0.07    0.09
  -6   5 -10    0.04    0.32
  -7  -5 -10   -0.13    0.09
   7  -5  10    0.02    0.11
   7   5  10    0.15    0.09
  -7   5 -10   -0.23    0.34
   8  -5  10    0.62    0.15
   8  -6 -10   -0.13    0.14
   7  -6 -10    0.64    0.19
   6  -6 -10    0.32    0.15
   5  -6 -10    0.25    0.14
   5  -6 -10    0.44    0.16
  -5  -6  10    0.69    0.18
  -5   6  10    0.54    0.17
   5   6 -10    0.59    0.16
   4  -6 -10    1.25    0.22
  -4  -6  10    1.17    0.21
   4  -6 -10    1.16    0.21
  -4   6  10    1.21    0.21
   4   6 -10    1.39    0.21
  -3  -6  10    0.10    0.10
   3  -6 -10    0.00    0.10
   3  -6 -10    0.12    0.11
  -3   6  10    0.04    0.11
   3   6 -10    0.22    0.12
   2  -6 -10    0.27    0.14
  -2  -6  10    0.59    0.15
   2  -6 -10    0.25    0.12
  -2   6  10    0.36    0.13
   1  -6 -10    2.37    0.27
   1  -6 -10    1.71    0.23
  -1  -6  10    2.02    0.25
  -1   6  10    2.74    0.29
   0  -6 -10   -0.17    0.08
   0  -6  10   -0.01    0.09
   0  -6 -10   -0.06    0.08
   0   6  10   -0.09    0.07
   1  -6  10    5.65    0.35
  -1  -6 -10    6.65    0.37
  -1  -6 -10    6.46    0.36
   1   6  10    6.26    0.42
   1   6  10    6.43    0.38
  -2  -6 -10    2.72    0.27
   2  -6  10    3.37    0.31
  -2  -6 -10    3.83    0.27
   2   6  10    3.18    0.30
   2   6  10    3.62    0.32
   2   6  10    2.92    0.25
  -3  -6 -10    9.55    0.42
   3  -6  10    9.44    0.47
  -3  -6 -10    8.81    0.44
   3   6  10    8.16    0.43
  -3   6 -10    9.16    0.80
   3   6  10    9.24    0.45
   4  -6  10    0.05    0.11
  -4  -6 -10    0.23    0.12
   4   6  10   -0.02    0.09
  -4   6 -10   -0.20    0.30
   5  -6  10    1.13    0.19
  -5  -6 -10    0.72    0.17
  -5  -6 -10    1.13    0.32
  -5   6 -10    1.20    0.41
   5   6  10    1.07    0.17
   6  -6  10    0.25    0.13
  -6  -6 -10   -0.02    0.09
  -6   6 -10   -0.20    0.31
   6   6  10    0.15    0.10
  -7  -6 -10    0.31    0.14
   7  -6  10    0.42    0.16
  -7   6 -10    0.17    0.42
   8  -6  10    0.01    0.13
   8  -7 -10   -0.05    0.14
   7  -7 -10    0.15    0.16
   6  -7 -10    0.00    0.12
  -5  -7  10    0.66    0.17
   5  -7 -10    0.83    0.20
   5  -7 -10    0.30    0.15
   5   7 -10    0.64    0.17
  -5   7  10    0.79    0.20
  -4  -7  10    0.04    0.10
   4  -7 -10    0.10    0.11
   4  -7 -10    0.12    0.13
   4   7 -10    0.28    0.13
  -4   7  10    0.16    0.11
   3  -7 -10    0.52    0.16
  -3  -7  10    0.55    0.16
   3  -7 -10    0.23    0.13
  -3   7  10    0.27    0.13
   3   7 -10    0.19    0.12
   2  -7 -10    0.64    0.18
   2  -7 -10    0.48    0.14
  -2  -7  10    0.77    0.18
  -2   7  10    0.33    0.14
   1  -7 -10    0.46    0.15
  -1  -7  10    0.56    0.15
   1  -7 -10    0.50    0.15
  -1   7  10    0.61    0.15
   0  -7  10    0.39    0.14
   0  -7 -10    0.47    0.14
   0  -7 -10    0.48    0.15
   0   7  10    0.73    0.16
  -1  -7 -10   27.62    0.93
   1  -7  10   25.95    0.94
  -1  -7 -10   26.57    0.93
   1   7  10   26.79    0.94
   1   7  10   27.00    0.97
  -2  -7 -10    4.11    0.35
  -2  -7 -10    3.39    0.31
   2  -7  10    4.14    0.36
   2   7  10    3.89    0.30
   2   7  10    4.07    0.23
  -3  -7 -10    4.23    0.31
   3  -7  10    4.31    0.33
  -3  -7 -10    4.88    0.31
  -3   7 -10    3.44    0.55
   3   7  10    4.36    0.31
  -4  -7 -10    0.23    0.14
   4  -7  10    0.20    0.12
  -4   7 -10    0.17    0.34
   4   7  10    0.03    0.10
  -5  -7 -10    0.98    0.18
   5  -7  10    0.90    0.19
  -5   7 -10    0.39    0.36
   5   7  10    0.69    0.16
   6  -7  10    0.09    0.12
  -6  -7 -10   -0.07    0.10
   6   7  10   -0.04    0.09
  -6   7 -10   -0.04    0.33
  -7  -7 -10    0.20    0.14
   7  -7  10    0.48    0.16
   8  -8 -10    0.02    0.16
   7  -8 -10   -0.03    0.14
   6  -8 -10   -0.01    0.12
  -5  -8  10    1.37    0.24
   5  -8 -10    1.41    0.25
   5  -8 -10    1.12    0.23
  -5   8  10    1.23    0.23
   5   8 -10    1.08    0.21
   4  -8 -10    0.99    0.22
   4  -8 -10    1.14    0.23
  -4  -8  10    1.21    0.22
  -4   8  10    1.35    0.24
   4   8 -10    1.03    0.20
   3  -8 -10    2.11    0.29
   3  -8 -10    2.60    0.32
  -3  -8  10    2.37    0.29
  -3   8  10    2.58    0.30
  -2  -8  10    0.59    0.17
   2  -8 -10    0.93    0.21
   2  -8 -10    0.36    0.16
  -2   8  10    0.77    0.19
  -1  -8  10   13.69    0.62
   1  -8 -10   13.75    0.62
   1  -8 -10   14.03    0.63
  -1   8  10   14.02    0.64
   0  -8 -10   10.83    0.53
   0  -8 -10    9.92    0.51
   0  -8  10   11.26    0.54
   0   8  10   10.12    0.52
  -1  -8 -10    5.44    0.37
   1  -8  10    4.64    0.35
  -1  -8 -10    5.38    0.35
   1   8  10    4.88    0.36
  -2  -8 -10    3.10    0.29
   2  -8  10    2.83    0.31
  -2  -8 -10    3.07    0.31
   2   8  10    2.96    0.30
  -3  -8 -10    7.42    0.39
   3  -8  10    6.99    0.41
  -3  -8 -10    6.36    0.39
   3   8  10    6.48    0.40
  -3   8 -10    5.31    0.67
  -4  -8 -10   -0.04    0.12
   4  -8  10   -0.07    0.10
   4   8  10    0.08    0.11
  -4   8 -10   -0.34    0.32
   5  -8  10    0.04    0.12
  -5  -8 -10    0.21    0.13
   5   8  10    0.15    0.11
  -5   8 -10    0.10    0.39
  -6  -8 -10    0.35    0.15
   6  -8  10    0.65    0.18
  -6   8 -10   -0.18    0.38
   6   8  10    0.41    0.14
  -7  -8 -10    0.28    0.15
   7  -8  10    0.44    0.17
   7  -9 -10    0.23    0.19
   6  -9 -10    0.54    0.20
   5  -9 -10    0.16    0.14
   5  -9 -10    0.00    0.12
  -5   9  10    0.08    0.14
  -4  -9  10    0.02    0.12
   4  -9 -10   -0.01    0.12
   4  -9 -10    0.12    0.16
   4   9 -10    0.16    0.13
  -4   9  10    0.13    0.14
   3  -9 -10    3.46    0.38
  -3  -9  10    3.85    0.38
   3  -9 -10    3.74    0.38
  -3   9  10    2.89    0.33
   2  -9 -10   -0.12    0.12
   2  -9 -10    0.05    0.13
  -2  -9  10    0.00    0.12
  -2   9  10    0.05    0.13
  -1  -9  10    0.21    0.15
   1  -9 -10    0.13    0.15
   1  -9 -10    0.26    0.14
  -1   9  10    0.26    0.15
   0  -9 -10    0.04    0.12
   0  -9  10   -0.01    0.10
   0  -9 -10   -0.03    0.10
   0   9  10   -0.01    0.14
   0   9  10    0.15    0.13
   1  -9  10    0.16    0.13
  -1  -9 -10   -0.12    0.11
  -1  -9 -10    0.06    0.10
   1   9  10   -0.14    0.09
  -2  -9 -10    0.20    0.14
   2  -9  10    0.40    0.15
  -2  -9 -10    0.35    0.14
   2   9  10    0.47    0.15
   3  -9  10    0.22    0.12
  -3  -9 -10    0.07    0.13
  -3   9 -10    0.41    0.37
   3   9  10    0.08    0.13
   4  -9  10    0.03    0.11
  -4  -9 -10   -0.05    0.13
   4   9  10    0.06    0.12
  -4   9 -10    0.36    0.37
   5  -9  10    0.78    0.20
  -5  -9 -10    0.50    0.17
  -5   9 -10    0.83    0.46
   5   9  10    0.58    0.16
  -6  -9 -10    0.10    0.13
   6  -9  10    0.02    0.13
   7  -9  10   -0.11    0.14
  -7  -9 -10   -0.08    0.13
   7 -10 -10    0.11    0.18
   6 -10 -10    0.11    0.16
   5 -10 -10    0.04    0.13
  -5  10  10    0.02    0.15
  -4 -10  10    0.13    0.14
   4 -10 -10    0.24    0.17
   4 -10 -10    0.02    0.13
   4  10 -10    0.27    0.15
  -4  10  10    0.10    0.16
   3 -10 -10    0.15    0.14
   3 -10 -10    0.24    0.15
  -3 -10  10   -0.03    0.13
  -3  10  10    0.09    0.14
   2 -10 -10    0.40    0.17
   2 -10 -10    0.33    0.17
  -2 -10  10    0.18    0.14
  -2  10  10    0.30    0.15
   1 -10 -10   -0.14    0.10
   1 -10 -10    0.01    0.13
  -1 -10  10   -0.06    0.11
  -1  10  10    0.02    0.12
   0 -10 -10    0.08    0.13
   0 -10  10   -0.01    0.11
   0 -10 -10    0.12    0.11
   0  10  10    0.28    0.13
  -1 -10 -10    1.21    0.22
  -1 -10 -10    0.96    0.22
   1 -10  10    0.82    0.20
   1  10  10    1.34    0.24
   2 -10  10    0.83    0.20
  -2 -10 -10    0.84    0.18
  -2 -10 -10    0.76    0.21
   2  10  10    0.54    0.17
   3 -10  10    0.09    0.14
  -3 -10 -10   -0.12    0.12
   3  10  10    0.09    0.13
  -3  10 -10   -0.17    0.33
   4 -10  10    0.02    0.13
  -4 -10 -10    0.13    0.16
  -4  10 -10   -0.12    0.35
   4  10  10    0.34    0.15
   5 -10  10    0.32    0.15
  -5 -10 -10    0.16    0.14
  -5  10 -10    0.08    0.39
  -6 -10 -10   -0.17    0.12
   6 -10  10   -0.04    0.13
   6 -11 -10    0.08    0.15
  -6  11  10    0.39    0.21
   5 -11 -10    0.38    0.19
  -5  11  10    0.58    0.22
  -4 -11  10    0.12    0.16
   4 -11 -10    0.01    0.17
   4 -11 -10    0.00    0.15
  -4  11  10    0.27    0.19
  -4  11  10    0.20    0.16
  -3 -11  10   -0.03    0.12
   3 -11 -10    0.28    0.18
   3 -11 -10   -0.07    0.13
  -3  11  10   -0.04    0.13
  -3  11  10    0.37    0.16
   2 -11 -10    0.81    0.22
   2 -11 -10    0.85    0.21
  -2 -11  10    0.74    0.21
  -2  11  10    1.47    0.27
   1 -11 -10    0.05    0.12
   1 -11 -10   -0.03    0.14
  -1 -11  10    0.01    0.14
  -1  11  10    0.01    0.12
   0 -11 -10    0.04    0.12
   0 -11 -10    0.27    0.17
   0 -11  10    0.00    0.12
   0  11  10   -0.11    0.11
  -1 -11 -10    0.28    0.17
  -1 -11 -10    0.14    0.16
   1 -11  10    0.16    0.14
   1  11  10    0.11    0.13
  -2 -11 -10    0.66    0.19
   2 -11  10    1.28    0.24
  -2 -11 -10    0.92    0.20
   2  11  10    0.93    0.21
  -3 -11 -10   -0.01    0.13
   3 -11  10   -0.10    0.12
   3  11  10   -0.01    0.13
   4 -11  10    0.22    0.16
  -4 -11 -10    0.17    0.15
  -4  11 -10   -0.06    0.38
   4  11  10    0.26    0.15
   5 -11  10   -0.16    0.12
  -5 -11 -10    0.10    0.15
  -5  11 -10   -0.55    0.40
  -6 -11 -10    0.06    0.15
   6 -11  10    0.02    0.13
   6 -12 -10    0.00    0.17
   5 -12 -10    1.05    0.27
   4 -12 -10    1.76    0.32
  -4  12  10    1.99    0.32
   3 -12 -10    0.91    0.24
   3 -12 -10    0.75    0.23
  -3 -12  10    0.47    0.19
  -3  12  10    0.76    0.22
  -2 -12  10    0.81    0.23
   2 -12 -10    0.43    0.19
   2 -12 -10    0.94    0.23
  -2  12  10    0.78    0.23
  -1 -12  10    0.42    0.19
   1 -12 -10    0.79    0.21
   1 -12 -10    0.73    0.21
  -1  12  10    0.87    0.24
   0 -12 -10    0.41    0.17
   0 -12 -10    0.65    0.21
   0 -12  10    0.82    0.22
   0  12  10    0.97    0.23
  -1 -12 -10    0.49    0.19
  -1 -12 -10    0.45    0.18
   1 -12  10    0.45    0.16
   1  12  10    0.63    0.20
  -2 -12 -10    1.28    0.26
   2 -12  10    1.85    0.30
   2  12  10    1.31    0.25
  -3 -12 -10    1.05    0.24
   3 -12  10    1.12    0.24
   3  12  10    1.36    0.26
   4 -12  10    1.17    0.25
  -4 -12 -10    0.76    0.22
  -4  12 -10    0.67    0.50
  -5 -12 -10    0.04    0.15
   5 -12  10    0.02    0.16
   5 -13 -10    0.07    0.17
   4 -13 -10    0.50    0.21
   3 -13 -10    0.10    0.16
  -3 -13  10   -0.05    0.13
  -3  13  10   -0.23    0.13
   2 -13 -10    0.00    0.12
  -2 -13  10    0.12    0.17
   2 -13 -10   -0.11    0.15
  -2  13  10    0.00    0.15
  -1 -13  10    0.63    0.21
   1 -13 -10    0.22    0.18
   1 -13 -10    0.09    0.15
  -1  13  10    0.40    0.19
   0 -13  10   -0.04    0.13
   0 -13 -10   -0.03    0.14
   0 -13 -10   -0.04    0.17
   0  13  10    0.09    0.13
  -1 -13 -10    2.21    0.33
   1 -13  10    1.86    0.31
  -1 -13 -10    1.04    0.24
   1  13  10    2.14    0.33
  -2 -13 -10    0.28    0.18
   2 -13  10    0.41    0.18
  -3 -13 -10    0.07    0.16
   3 -13  10    0.29    0.17
  -4 -13 -10    0.20    0.19
   4 -13  10    0.60    0.21
   4 -14 -10   -0.05    0.15
  -3 -14  10    0.04    0.16
   3 -14 -10    0.06    0.17
  -2 -14  10    0.04    0.18
   2 -14 -10   -0.09    0.14
  -1 -14  10   -0.05    0.15
   1 -14 -10   -0.07    0.15
   0 -14  10    0.03    0.15
   0 -14 -10   -0.01    0.16
   0 -14 -10   -0.10    0.17
   1 -14  10   -0.11    0.15
  -1 -14 -10    0.48    0.21
  -2 -14 -10    0.92    0.25
   2 -14  10    0.79    0.24
  -3 -14 -10    0.55    0.22
   3 -14  10    0.49    0.20
   4 -14  10    0.13    0.16
   3 -15 -10    0.35    0.21
  -2 -15  10    0.03    0.17
   2 -15 -10    0.14    0.19
  -1 -15  10    0.48    0.23
   1 -15 -10    0.10    0.17
   0 -15 -10    0.31    0.21
   0 -15  10    0.08    0.18
   1 -15  10    0.05    0.16
   2 -15  10    0.13    0.17
   9   0 -11   -0.02    0.16
   8   0 -11    0.05    0.12
   7   0 -11    0.07    0.13
   6   0 -11    0.02    0.11
   5   0 -11   -0.13    0.10
   5   0 -11   -0.03    0.11
  -5   0  11   -0.20    0.08
   4   0 -11    0.23    0.12
  -4   0  11    0.01    0.09
   3   0 -11    0.12    0.11
  -3   0  11   -0.10    0.06
   2   0 -11   -0.12    0.09
  -2   0  11    0.09    0.09
  -1   0  11    0.03    0.08
   1   0 -11   -0.01    0.10
   0   0  11   -0.11    0.06
   0   0  11   -0.07    0.20
   0   0 -11    0.02    0.09
   1   0  11   -0.03    0.07
  -1   0 -11   -0.06    0.07
  -1   0 -11    0.01    0.07
   1   0  11   -0.22    0.16
   2   0  11   -0.10    0.07
  -2   0 -11   -0.04    0.08
  -2   0 -11    0.03    0.07
  -3   0 -11    0.02    0.26
  -3   0 -11   -0.10    0.07
  -3   0 -11   -0.09    0.05
   3   0  11   -0.08    0.07
   4   0  11   -0.08    0.07
  -4   0 -11    0.05    0.07
  -4   0 -11    0.03    0.10
  -4   0 -11    0.48    0.31
   5   0  11    0.04    0.08
  -5   0 -11    0.06    0.29
  -5   0 -11    0.14    0.11
  -6   0 -11    0.02    0.10
   6   0  11    0.04    0.09
  -6   0 -11   -0.21    0.29
   7   0  11    0.07    0.09
  -7   0 -11   -0.71    0.28
  -7   0 -11    0.06    0.10
  -8   0 -11   -0.25    0.39
   9  -1 -11   -0.15    0.13
   9   1 -11   -0.01    0.17
   8  -1 -11   -0.03    0.12
   8   1 -11    0.20    0.15
   7  -1 -11    1.02    0.22
   7   1 -11    0.94    0.21
   6  -1 -11   -0.07    0.10
   6  -1 -11    0.01    0.12
  -6   1  11   -0.08    0.09
  -5  -1  11    1.92    0.25
   5  -1 -11    2.11    0.25
   5  -1 -11    1.62    0.25
  -5   1  11    1.94    0.25
   5   1 -11    1.94    0.24
  -4  -1  11    1.99    0.24
   4  -1 -11    2.29    0.27
   4  -1 -11    2.23    0.26
  -4   1  11    2.01    0.24
   4   1 -11    2.36    0.26
   3  -1 -11    0.19    0.12
  -3  -1  11    0.20    0.11
   3  -1 -11    0.28    0.11
   3   1 -11    0.11    0.11
  -3   1  11    0.15    0.10
   2  -1 -11    1.43    0.21
   2  -1 -11    1.39    0.20
  -2  -1  11    1.12    0.18
   2   1 -11    1.43    0.21
  -2   1  11    1.39    0.19
  -1  -1  11    1.72    0.22
   1  -1 -11    1.20    0.19
   1  -1 -11    1.28    0.20
  -1   1  11    1.13    0.18
   1   1 -11    1.41    0.20
   0  -1 -11    1.22    0.18
   0  -1  11    1.46    0.19
   0  -1 -11    1.17    0.19
   0   1 -11    1.12    0.18
   0   1  11    1.21    0.17
  -1  -1 -11    0.54    0.12
   1  -1  11    0.54    0.12
  -1  -1 -11    0.30    0.11
   1   1  11    0.74    0.24
  -1   1 -11    0.72    0.14
   1   1  11    0.66    0.14
  -2  -1 -11    2.75    0.25
  -2  -1 -11    1.95    0.20
   2  -1  11    1.98    0.21
   2   1  11    1.90    0.30
   2   1  11    2.12    0.22
  -2   1 -11    2.23    0.23
   3  -1  11    0.18    0.10
  -3  -1 -11    0.23    0.12
  -3  -1 -11    0.26    0.09
   3   1  11    0.34    0.11
  -3   1 -11    0.39    0.12
  -3   1 -11    0.34    0.30
  -3   1 -11    0.40    0.11
   4  -1  11    1.83    0.20
  -4  -1 -11    1.76    0.17
  -4  -1 -11    1.68    0.39
  -4  -1 -11    1.96    0.21
  -4   1 -11    2.12    0.19
  -4   1 -11    2.29    0.44
   4   1  11    1.69    0.20
  -5  -1 -11    0.46    0.13
   5  -1  11    0.62    0.14
  -5  -1 -11    0.69    0.34
   5   1  11    0.61    0.14
  -5   1 -11    0.45    0.35
  -6  -1 -11   -0.42    0.29
   6  -1  11    0.62    0.13
  -6  -1 -11    0.47    0.13
  -6   1 -11    0.25    0.35
   6   1  11    0.46    0.12
   7  -1  11    0.38    0.11
  -7  -1 -11    0.36    0.13
  -7  -1 -11    0.53    0.40
  -7   1 -11    0.00    0.36
  -7   1 -11    0.35    0.13
   7   1  11    0.44    0.12
  -8  -1 -11   -0.40    0.34
  -8   1 -11   -0.35    0.39
   9  -2 -11    0.32    0.18
   9   2 -11    0.47    0.20
   8  -2 -11    0.09    0.15
   8   2 -11    0.31    0.16
   7  -2 -11    0.07    0.14
   6  -2 -11    0.01    0.11
   6  -2 -11   -0.02    0.11
  -6   2  11    0.01    0.10
   5  -2 -11    0.07    0.11
   5  -2 -11   -0.15    0.10
  -5  -2  11    0.11    0.12
   5   2 -11    0.00    0.11
  -5   2  11   -0.06    0.09
  -4  -2  11    0.43    0.14
   4  -2 -11    0.18    0.12
   4  -2 -11    0.23    0.14
   4   2 -11    0.36    0.14
  -4   2  11    0.28    0.12
  -3  -2  11    0.40    0.13
   3  -2 -11    0.43    0.14
   3  -2 -11    0.41    0.14
  -3   2  11    0.47    0.14
   3   2 -11    0.35    0.13
   2  -2 -11    4.28    0.31
   2  -2 -11    3.40    0.31
  -2  -2  11    3.49    0.31
   2   2 -11    4.06    0.29
  -2   2  11    4.48    0.30
   1  -2 -11   41.45    1.25
   1  -2 -11   40.10    1.21
  -1  -2  11   39.74    1.23
  -1   2  11   40.21    1.23
   1   2 -11   39.35    1.20
   0  -2 -11    3.53    0.25
   0  -2  11    3.74    0.27
   0  -2 -11    3.22    0.29
   0   2 -11    3.58    0.30
   0   2  11    3.44    0.26
   1  -2  11    4.78    0.29
  -1  -2 -11    4.32    0.28
  -1  -2 -11    5.03    0.30
   1   2  11    4.52    0.29
   1   2  11    4.92    0.46
  -1   2 -11    4.95    0.30
  -2  -2 -11    9.81    0.44
  -2  -2 -11    9.64    0.42
   2  -2  11    9.14    0.43
   2   2  11    8.92    0.59
   2   2  11   10.44    0.45
  -3  -2 -11    2.82    0.26
  -3  -2 -11    2.78    0.21
   3  -2  11    3.04    0.27
   3   2  11    3.36    0.36
   3   2  11    2.94    0.26
  -3   2 -11    2.98    0.45
  -4  -2 -11    0.27    0.09
  -4  -2 -11    0.36    0.13
   4  -2  11    0.34    0.12
  -4  -2 -11    0.18    0.30
   4   2  11    0.32    0.12
  -4   2 -11    0.23    0.33
  -4   2 -11    0.51    0.11
  -5  -2 -11    0.40    0.14
   5  -2  11    0.50    0.12
  -5  -2 -11    0.19    0.32
   5   2  11    0.42    0.13
  -5   2 -11    0.11    0.33
  -6  -2 -11   -0.18    0.29
  -6  -2 -11    0.17    0.11
   6  -2  11    0.29    0.12
   6   2  11    0.30    0.11
  -6   2 -11    0.25    0.37
   7  -2  11    0.40    0.13
  -7  -2 -11   -0.03    0.33
  -7  -2 -11    0.22    0.12
   7   2  11    0.36    0.11
  -7   2 -11   -0.07    0.38
  -8  -2 -11   -0.74    0.35
   8  -3 -11   -0.09    0.15
   7  -3 -11    1.68    0.27
   6  -3 -11    0.35    0.15
   6  -3 -11    0.31    0.14
   5  -3 -11    0.72    0.18
  -5  -3  11    0.37    0.15
   5  -3 -11    0.78    0.18
  -5   3  11    0.46    0.15
   5   3 -11    0.38    0.14
   4  -3 -11    2.17    0.26
   4  -3 -11    2.18    0.27
  -4  -3  11    2.20    0.26
  -4   3  11    2.08    0.26
   4   3 -11    2.51    0.27
   3  -3 -11    2.39    0.27
   3  -3 -11    2.69    0.29
  -3  -3  11    2.58    0.27
   3   3 -11    2.18    0.25
  -3   3  11    2.42    0.27
   2  -3 -11    0.18    0.12
   2  -3 -11    0.16    0.10
  -2  -3  11    0.03    0.09
  -2   3  11    0.14    0.10
   2   3 -11    0.02    0.09
   1  -3 -11    2.19    0.25
   1  -3 -11    1.77    0.23
  -1  -3  11    1.85    0.23
  -1   3  11    2.16    0.24
   1   3 -11    1.88    0.23
   0  -3 -11    0.22    0.11
   0  -3 -11    0.45    0.12
   0  -3  11    0.17    0.11
   0   3  11    0.44    0.12
   0   3 -11    0.29    0.12
  -1  -3 -11    2.68    0.27
   1  -3  11    2.88    0.27
  -1  -3 -11    2.80    0.26
   1   3  11    2.59    0.25
   1   3  11    2.92    0.36
  -2  -3 -11    0.41    0.13
  -2  -3 -11    0.46    0.12
   2  -3  11    0.28    0.11
   2   3  11    0.41    0.12
   2   3  11    0.33    0.18
  -3  -3 -11    1.62    0.21
  -3  -3 -11    1.66    0.19
   3  -3  11    1.55    0.20
  -3   3 -11    1.21    0.38
   3   3  11    1.34    0.19
   3   3  11    1.43    0.25
  -4  -3 -11    5.00    0.32
   4  -3  11    5.54    0.33
  -4  -3 -11    4.72    0.53
   4   3  11    5.08    0.31
  -4   3 -11    5.24    0.64
  -5  -3 -11    1.73    0.21
   5  -3  11    1.32    0.18
  -5  -3 -11    0.72    0.32
  -5   3 -11    0.77    0.39
   5   3  11    0.99    0.16
  -6  -3 -11    1.35    0.41
  -6  -3 -11    1.60    0.20
   6  -3  11    1.83    0.21
   6   3  11    1.87    0.20
  -6   3 -11    1.64    0.46
  -7  -3 -11    0.22    0.12
  -7  -3 -11   -0.22    0.34
   7  -3  11    0.21    0.11
   7   3  11    0.27    0.09
  -7   3 -11   -0.07    0.38
   8  -4 -11    0.20    0.17
   7  -4 -11    0.31    0.16
   6  -4 -11    0.38    0.16
  -5  -4  11    0.19    0.12
   5  -4 -11   -0.06    0.10
   5  -4 -11   -0.02    0.12
   5   4 -11   -0.01    0.11
  -5   4  11   -0.17    0.09
   4  -4 -11    0.41    0.14
   4  -4 -11    0.64    0.17
  -4  -4  11    0.35    0.14
  -4   4  11    0.45    0.14
   4   4 -11    0.15    0.13
   3  -4 -11    0.07    0.11
  -3  -4  11    0.11    0.11
   3  -4 -11   -0.10    0.08
   3   4 -11    0.00    0.10
  -3   4  11   -0.08    0.09
   2  -4 -11   -0.02    0.10
   2  -4 -11   -0.03    0.09
  -2  -4  11    0.10    0.09
  -2   4  11   -0.01    0.08
   2   4 -11   -0.02    0.10
   1  -4 -11    0.58    0.15
   1  -4 -11    1.06    0.19
  -1  -4  11    0.85    0.16
   1   4 -11    0.80    0.16
  -1   4  11    0.93    0.17
   0  -4  11   -0.07    0.08
   0  -4 -11   -0.01    0.09
   0  -4 -11    0.01    0.08
   0   4  11    0.10    0.10
   1  -4  11    1.62    0.21
  -1  -4 -11    1.63    0.22
  -1  -4 -11    1.23    0.18
   1   4  11    1.30    0.19
   1   4  11    1.51    0.26
   2  -4  11    0.02    0.09
  -2  -4 -11    0.03    0.10
  -2  -4 -11    0.03    0.08
   2   4  11   -0.05    0.12
   2   4  11    0.03    0.09
  -3  -4 -11    0.33    0.10
   3  -4  11    0.21    0.12
  -3  -4 -11    0.15    0.11
  -3   4 -11    0.42    0.34
   3   4  11    0.00    0.13
   3   4  11    0.16    0.10
   4  -4  11    2.43    0.25
  -4  -4 -11    2.37    0.24
   4   4  11    2.29    0.24
  -4   4 -11    2.09    0.46
  -5  -4 -11   -0.01    0.09
  -5  -4 -11   -0.27    0.25
   5  -4  11    0.02    0.10
  -5   4 -11   -0.08    0.34
   5   4  11   -0.08    0.07
   6  -4  11   -0.01    0.10
  -6  -4 -11   -0.19    0.29
  -6  -4 -11    0.07    0.10
   6   4  11   -0.05    0.08
  -6   4 -11    0.14    0.33
  -7  -4 -11    0.14    0.12
   7  -4  11    0.22    0.13
   7   4  11    0.07    0.09
  -7   4 -11    0.01    0.40
   8  -5 -11   -0.06    0.13
   7  -5 -11    0.00    0.13
   6  -5 -11    0.11    0.12
   5  -5 -11    0.14    0.13
   5  -5 -11    0.07    0.12
  -5  -5  11    0.09    0.11
   5   5 -11    0.15    0.13
  -5   5  11    0.06    0.12
   4  -5 -11    0.08    0.12
  -4  -5  11   -0.03    0.09
   4  -5 -11   -0.03    0.11
   4   5 -11   -0.18    0.09
  -4   5  11    0.03    0.12
   3  -5 -11   -0.15    0.08
  -3  -5  11   -0.02    0.09
   3  -5 -11    0.19    0.12
  -3   5  11   -0.06    0.08
   3   5 -11    0.03    0.11
  -2  -5  11    3.39    0.33
   2  -5 -11    3.15    0.31
   2  -5 -11    3.49    0.33
   2   5 -11    3.17    0.31
  -2   5  11    2.77    0.29
   1  -5 -11    5.94    0.37
  -1  -5  11    5.67    0.36
   1  -5 -11    5.31    0.36
  -1   5  11    5.51    0.36
   0  -5  11    2.52    0.27
   0  -5 -11    2.39    0.26
   0  -5 -11    2.59    0.27
   0   5  11    2.78    0.28
  -1  -5 -11    6.19    0.37
   1  -5  11    6.68    0.38
  -1  -5 -11    5.98    0.35
   1   5  11    6.83    0.39
   1   5  11    7.09    0.50
  -2  -5 -11    0.14    0.09
  -2  -5 -11    0.06    0.11
   2  -5  11    0.16    0.10
   2   5  11    0.17    0.14
   2   5  11    0.36    0.13
  -3  -5 -11    8.28    0.39
  -3  -5 -11    7.29    0.40
   3  -5  11    8.12    0.42
   3   5  11    7.17    0.40
   3   5  11    7.61    0.46
  -3   5 -11    6.30    0.69
  -4  -5 -11    0.59    0.16
   4  -5  11    0.75    0.17
  -4   5 -11    0.51    0.35
   4   5  11    0.25    0.12
  -5  -5 -11   -0.13    0.26
  -5  -5 -11   -0.07    0.09
   5  -5  11    0.03    0.10
   5   5  11    0.03    0.09
  -5   5 -11   -0.08    0.35
   6  -5  11    0.10    0.12
  -6  -5 -11    0.09    0.10
   6   5  11    0.08    0.10
  -6   5 -11   -0.05    0.35
  -7  -5 -11    0.04    0.11
   7  -5  11    0.14    0.12
  -7   5 -11   -0.30    0.33
   7   5  11    0.09    0.10
   8  -6 -11    0.71    0.22
   7  -6 -11    0.16    0.15
   6  -6 -11    0.44    0.18
  -5  -6  11    3.74    0.36
   5  -6 -11    3.51    0.37
   5  -6 -11    3.95    0.37
  -5   6  11    3.82    0.38
   5   6 -11    4.59    0.33
   4  -6 -11    0.66    0.18
  -4  -6  11    0.69    0.17
   4  -6 -11    0.74    0.19
  -4   6  11    0.88    0.18
   4   6 -11    0.65    0.17
   3  -6 -11    2.99    0.32
   3  -6 -11    2.72    0.31
  -3  -6  11    3.16    0.32
   3   6 -11    2.69    0.29
  -3   6  11    2.50    0.29
  -2  -6  11    0.37    0.14
   2  -6 -11    0.45    0.15
   2  -6 -11    0.30    0.15
   2   6 -11    0.30    0.13
  -2   6  11    0.32    0.13
   1  -6 -11   -0.04    0.10
   1  -6 -11    0.06    0.09
  -1  -6  11    0.11    0.10
  -1   6  11    0.18    0.12
   0  -6  11    1.21    0.21
   0  -6 -11    1.04    0.20
   0  -6 -11    0.63    0.15
   0   6  11    1.05    0.19
  -1  -6 -11    9.11    0.46
  -1  -6 -11    9.61    0.48
   1  -6  11    9.27    0.47
   1   6  11    8.87    0.47
   1   6  11    9.06    0.55
  -2  -6 -11    0.11    0.10
  -2  -6 -11    0.23    0.13
   2  -6  11    0.35    0.14
   2   6  11    0.10    0.12
   2   6  11    0.17    0.11
   3  -6  11    4.92    0.34
  -3  -6 -11    4.75    0.32
  -3  -6 -11    5.08    0.31
   3   6  11    4.41    0.32
  -3   6 -11    4.29    0.58
  -4  -6 -11    2.36    0.26
   4  -6  11    3.07    0.30
  -4   6 -11    3.23    0.55
   4   6  11    2.85    0.28
  -5  -6 -11    0.81    0.17
   5  -6  11    0.53    0.15
  -5   6 -11    0.55    0.38
   5   6  11    0.53    0.14
   6  -6  11    0.99    0.19
  -6  -6 -11    0.88    0.18
  -6   6 -11    0.93    0.44
   6   6  11    1.07    0.17
   7  -6  11    0.50    0.16
  -7  -6 -11    0.18    0.14
   7   6  11    0.52    0.13
   8  -7 -11    0.66    0.22
   7  -7 -11    0.11    0.15
   6  -7 -11    0.03    0.11
  -5  -7  11    0.51    0.17
   5  -7 -11    0.34    0.16
   5  -7 -11    0.36    0.17
   5   7 -11    0.39    0.15
  -5   7  11    0.40    0.16
   4  -7 -11   -0.08    0.11
   4  -7 -11   -0.04    0.13
  -4  -7  11   -0.04    0.11
   4   7 -11    0.00    0.11
  -4   7  11   -0.06    0.10
  -3  -7  11    0.35    0.15
   3  -7 -11    0.12    0.15
   3  -7 -11   -0.01    0.10
  -3   7  11    0.18    0.12
   3   7 -11    0.25    0.14
   2  -7 -11    3.25    0.34
   2  -7 -11    3.49    0.35
  -2  -7  11    4.74    0.40
  -2   7  11    3.38    0.34
   1  -7 -11    1.45    0.25
  -1  -7  11    2.01    0.26
   1  -7 -11    1.54    0.24
  -1   7  11    1.51    0.24
   0  -7 -11    2.48    0.29
   0  -7  11    2.41    0.29
   0  -7 -11    2.17    0.27
   0   7  11    2.98    0.31
  -1  -7 -11    1.02    0.21
   1  -7  11    1.20    0.21
  -1  -7 -11    1.36    0.22
   1   7  11    0.92    0.18
   1   7  11    1.24    0.21
  -2  -7 -11    0.11    0.13
  -2  -7 -11    0.22    0.12
   2  -7  11    0.14    0.12
   2   7  11    0.24    0.10
   2   7  11    0.16    0.11
   3  -7  11    1.81    0.24
  -3  -7 -11    1.50    0.21
  -3  -7 -11    1.86    0.25
  -3   7 -11    2.15    0.49
   3   7  11    1.68    0.23
   4  -7  11    0.06    0.10
  -4  -7 -11   -0.14    0.11
   4   7  11   -0.12    0.09
  -4   7 -11    0.06    0.31
   5  -7  11    0.61    0.17
  -5  -7 -11    0.51    0.16
  -5   7 -11    0.69    0.40
   5   7  11    0.44    0.13
  -6  -7 -11    1.25    0.21
   6  -7  11    0.48    0.17
  -6   7 -11    0.86    0.45
   6   7  11    0.84    0.17
  -7  -7 -11   -0.14    0.13
   7  -7  11    0.19    0.13
   7  -8 -11    0.03    0.15
   6  -8 -11    0.46    0.20
   5  -8 -11    0.06    0.12
   5  -8 -11    0.08    0.13
  -5   8  11    0.17    0.14
   5   8 -11   -0.04    0.12
  -4  -8  11    0.25    0.16
   4  -8 -11    0.11    0.15
   4  -8 -11    0.31    0.17
  -4   8  11    0.04    0.13
   4   8 -11    0.12    0.13
   3  -8 -11    0.30    0.16
  -3  -8  11    0.26    0.14
   3  -8 -11    0.49    0.17
   3   8 -11    0.41    0.15
  -3   8  11    0.62    0.18
   2  -8 -11   -0.11    0.12
  -2  -8  11   -0.03    0.11
   2  -8 -11   -0.08    0.11
  -2   8  11   -0.06    0.11
   1  -8 -11    6.45    0.43
   1  -8 -11    7.01    0.45
  -1  -8  11    7.29    0.45
  -1   8  11    7.19    0.44
   0  -8  11   -0.02    0.11
   0  -8 -11   -0.05    0.12
   0  -8 -11    0.14    0.12
   0   8  11    0.05    0.19
   0   8  11    0.13    0.12
  -1  -8 -11    0.15    0.13
   1  -8  11    0.09    0.12
  -1  -8 -11   -0.05    0.09
   1   8  11   -0.15    0.09
   2  -8  11   -0.09    0.10
  -2  -8 -11    0.05    0.12
  -2  -8 -11   -0.12    0.08
   2   8  11    0.12    0.11
  -3  -8 -11    6.33    0.40
   3  -8  11    6.04    0.40
   3   8  11    5.52    0.38
  -3   8 -11    4.81    0.65
  -4  -8 -11    0.72    0.19
   4  -8  11    0.96    0.20
  -4   8 -11    0.32    0.37
   4   8  11    1.18    0.20
  -5  -8 -11   -0.03    0.12
   5  -8  11    0.10    0.13
   5   8  11    0.16    0.12
  -5   8 -11    0.10    0.36
   6  -8  11    0.67    0.19
  -6  -8 -11    0.41    0.16
  -6   8 -11    0.01    0.38
   6   8  11    0.35    0.14
  -7  -8 -11    0.13    0.15
   7  -8  11    0.12    0.14
   7  -9 -11    0.16    0.17
   6  -9 -11    0.36    0.19
   5  -9 -11    0.40    0.19
   5  -9 -11    0.43    0.18
  -5   9  11    0.48    0.19
   4  -9 -11    5.41    0.47
  -4  -9  11    5.85    0.42
   4  -9 -11    4.17    0.43
   4   9 -11    4.95    0.36
  -4   9  11    5.06    0.46
  -3  -9  11    0.57    0.18
   3  -9 -11    0.56    0.19
   3  -9 -11    0.76    0.21
  -3   9  11    0.46    0.17
  -2  -9  11    4.26    0.40
   2  -9 -11    4.00    0.40
   2  -9 -11    4.52    0.43
  -2   9  11    3.67    0.38
  -1  -9  11    4.56    0.42
   1  -9 -11    5.44    0.39
   1  -9 -11    4.50    0.41
  -1   9  11    4.13    0.39
   0  -9 -11    0.86    0.21
   0  -9  11    1.02    0.21
   0  -9 -11    0.91    0.21
   0   9  11    0.79    0.20
  -1  -9 -11   -0.03    0.13
  -1  -9 -11   -0.01    0.10
   1  -9  11    0.04    0.12
   1   9  11   -0.12    0.09
  -2  -9 -11    0.12    0.12
   2  -9  11    0.40    0.16
  -2  -9 -11    0.55    0.18
   2   9  11    0.45    0.16
  -3  -9 -11    0.00    0.13
   3  -9  11    0.07    0.12
   3   9  11    0.06    0.12
   4  -9  11    1.20    0.23
  -4  -9 -11    1.22    0.23
   4   9  11    1.44    0.23
  -4   9 -11    0.97    0.47
   5  -9  11    0.49    0.18
  -5  -9 -11    0.41    0.17
   5   9  11    0.49    0.16
  -5   9 -11    0.07    0.41
   6  -9  11   -0.14    0.13
  -6  -9 -11    0.10    0.15
   7 -10 -11    0.13    0.16
   6 -10 -11    0.40    0.19
   5 -10 -11    0.41    0.19
   5 -10 -11    0.53    0.21
  -5  10  11    0.93    0.23
   4 -10 -11    1.75    0.30
  -4 -10  11    2.29    0.32
   4 -10 -11    1.90    0.31
  -4  10  11    2.72    0.35
   4  10 -11    1.63    0.26
   3 -10 -11   -0.07    0.10
   3 -10 -11    0.02    0.16
  -3 -10  11    0.00    0.11
  -3  10  11   -0.03    0.11
   2 -10 -11    1.90    0.30
  -2 -10  11    2.51    0.33
   2 -10 -11    1.92    0.30
  -2  10  11    2.13    0.30
  -1 -10  11    1.58    0.27
   1 -10 -11    1.62    0.27
   1 -10 -11    2.25    0.32
  -1  10  11    1.68    0.28
   0 -10 -11    0.33    0.16
   0 -10 -11    0.36    0.16
   0  10  11    0.03    0.13
  -1 -10 -11    3.61    0.38
   1 -10  11    4.37    0.42
  -1 -10 -11    4.52    0.41
   1  10  11    4.31    0.41
  -2 -10 -11    5.09    0.38
  -2 -10 -11    5.74    0.41
   2 -10  11    5.14    0.45
   2  10  11    5.03    0.39
   3 -10  11    0.54    0.18
  -3 -10 -11    0.91    0.20
   3  10  11    0.43    0.17
  -4 -10 -11    0.07    0.15
   4 -10  11    0.04    0.13
  -4  10 -11   -0.55    0.31
   4  10  11    0.19    0.14
   5 -10  11   -0.02    0.13
  -5 -10 -11    0.10    0.16
  -5  10 -11    0.41    0.43
   5  10  11    0.13    0.12
  -6 -10 -11    0.07    0.15
   6 -10  11    0.18    0.17
   6 -11 -11    0.11    0.18
  -6  11  11    1.37    0.31
   5 -11 -11    0.13    0.18
   4 -11 -11    0.39    0.19
   4 -11 -11    0.75    0.23
  -4 -11  11    0.62    0.20
   4  11 -11    0.87    0.22
   3 -11 -11    0.48    0.21
   3 -11 -11    0.70    0.22
  -3 -11  11    0.44    0.19
  -3  11  11    0.51    0.20
  -2 -11  11    0.47    0.20
   2 -11 -11    0.37    0.18
   2 -11 -11    0.37    0.19
  -2  11  11    0.41    0.18
   1 -11 -11    2.56    0.34
   1 -11 -11    2.47    0.33
  -1 -11  11    2.25    0.33
  -1  11  11    2.49    0.33
   0 -11 -11    0.15    0.14
   0 -11 -11   -0.04    0.13
   0 -11  11   -0.02    0.12
   0  11  11   -0.10    0.13
  -1 -11 -11    0.22    0.17
   1 -11  11    0.08    0.14
  -1 -11 -11    0.04    0.13
   1  11  11    0.12    0.13
   2 -11  11    1.12    0.23
  -2 -11 -11    1.42    0.26
   2  11  11    0.82    0.21
   3 -11  11    0.41    0.17
  -3 -11 -11    0.21    0.16
   3  11  11    0.30    0.16
  -4 -11 -11    1.26    0.25
   4 -11  11    1.10    0.24
   4  11  11    1.23    0.23
  -4  11 -11    1.04    0.49
  -5 -11 -11    0.98    0.24
   5 -11  11    1.26    0.26
   5 -12 -11   -0.08    0.16
   4 -12 -11   -0.06    0.13
  -4  12  11    0.07    0.15
   3 -12 -11    0.14    0.18
   3 -12 -11    0.18    0.17
  -3 -12  11    0.18    0.15
  -3  12  11    0.19    0.17
   2 -12 -11    0.70    0.22
  -2 -12  11    0.76    0.22
   2 -12 -11    0.72    0.22
  -2  12  11    0.34    0.19
   1 -12 -11    1.15    0.25
  -1 -12  11    0.65    0.22
   1 -12 -11    1.02    0.26
  -1  12  11    0.67    0.21
   0 -12 -11    0.52    0.21
   0 -12 -11    0.66    0.20
   0 -12  11    0.58    0.20
   0  12  11    1.15    0.25
  -1 -12 -11    0.14    0.17
   1 -12  11    0.39    0.19
  -1 -12 -11    0.08    0.13
   1  12  11    0.40    0.18
  -2 -12 -11    0.60    0.21
   2 -12  11    0.60    0.21
   2  12  11    0.57    0.20
  -3 -12 -11    0.13    0.16
   3 -12  11    0.04    0.14
   3  12  11   -0.10    0.13
  -4 -12 -11    0.28    0.18
   4 -12  11    0.24    0.17
   5 -12  11   -0.03    0.15
  -5 -12 -11    0.14    0.17
   5 -13 -11    0.31    0.23
   4 -13 -11    0.59    0.23
  -4  13  11    0.38    0.21
   3 -13 -11   -0.15    0.16
  -3 -13  11    0.26    0.18
   3 -13 -11    0.07    0.17
  -3  13  11    0.18    0.17
   2 -13 -11    0.79    0.23
  -2 -13  11    0.30    0.19
   2 -13 -11    0.35    0.19
  -2  13  11    0.35    0.19
  -1 -13  11    0.77    0.23
   1 -13 -11    0.75    0.24
   1 -13 -11    0.65    0.24
  -1  13  11    1.27    0.27
   0 -13 -11    2.13    0.33
   0 -13  11    2.89    0.39
   0 -13 -11    3.19    0.40
   0  13  11    1.86    0.31
   1 -13  11    0.57    0.22
  -1 -13 -11    0.67    0.23
   1  13  11    0.79    0.23
   2 -13  11    0.15    0.17
  -2 -13 -11    0.07    0.15
   2  13  11   -0.01    0.13
   3 -13  11    0.45    0.19
  -3 -13 -11    0.17    0.18
  -4 -13 -11   -0.03    0.16
   4 -13  11   -0.04    0.14
   4 -14 -11    0.48    0.23
   3 -14 -11    0.05    0.16
   2 -14 -11    0.00    0.15
  -2 -14  11    0.00    0.17
  -1 -14  11    0.13    0.15
   1 -14 -11   -0.09    0.17
   1 -14 -11    0.09    0.17
  -1  14  11   -0.14    0.16
   0 -14  11    0.02    0.16
   0 -14 -11   -0.02    0.15
   0 -14 -11    0.15    0.18
   0  14  11   -0.07    0.14
  -1 -14 -11    0.14    0.20
   1 -14  11    0.24    0.20
  -2 -14 -11   -0.04    0.17
   2 -14  11    0.13    0.16
   3 -14  11   -0.09    0.16
  -3 -14 -11    0.31    0.19
  -2 -15  11    0.15    0.21
   1 -15 -11    0.05    0.17
  -1 -15  11   -0.09    0.17
   0 -15  11    0.11    0.18
  -1 -15 -11   -0.09    0.19
   1 -15  11    0.25    0.19
   8   0 -12    0.17    0.17
   7   0 -12    2.63    0.33
   6   0 -12    1.32    0.24
  -5   0  12    5.46    0.38
   5   0 -12    5.24    0.35
   5   0 -12    5.29    0.38
  -4   0  12    9.41    0.49
   4   0 -12   10.44    0.50
   4   0 -12    9.58    0.52
   3   0 -12   12.66    0.55
  -3   0  12   10.91    0.53
   2   0 -12    4.55    0.31
  -2   0  12    4.41    0.32
   1   0 -12    8.21    0.42
  -1   0  12    7.72    0.41
   0   0 -12    2.42    0.26
   0   0  12    2.18    0.24
  -1   0 -12    9.99    0.46
   1   0  12   10.47    0.48
  -1   0 -12   10.08    0.47
  -2   0 -12    8.21    0.39
  -2   0 -12    8.36    0.41
   2   0  12    8.02    0.41
  -3   0 -12    0.22    0.09
  -3   0 -12    0.27    0.12
   3   0  12    0.23    0.10
  -4   0 -12    6.23    0.35
  -4   0 -12    5.98    0.66
   4   0  12    6.54    0.35
  -5   0 -12    5.15    0.63
   5   0  12    5.37    0.32
  -5   0 -12    5.21    0.32
  -6   0 -12    0.38    0.38
   6   0  12    0.76    0.15
  -6   0 -12    0.63    0.15
  -7   0 -12   -0.23    0.35
   7   0  12    0.42    0.13
  -7   0 -12    0.37    0.14
  -8   0 -12   -0.52    0.41
   8  -1 -12   -0.06    0.14
   8   1 -12    0.01    0.14
   7  -1 -12    0.22    0.16
   7   1 -12    0.11    0.15
   6  -1 -12    0.12    0.14
   6   1 -12    0.26    0.14
   5  -1 -12    0.54    0.17
  -5  -1  12    0.51    0.16
   5  -1 -12    0.70    0.18
   5   1 -12    1.15    0.20
  -5   1  12    0.91    0.19
   4  -1 -12    5.99    0.40
   4  -1 -12    7.14    0.41
  -4  -1  12    7.16    0.43
  -4   1  12    6.18    0.39
   4   1 -12    7.24    0.41
   3  -1 -12    1.77    0.24
  -3  -1  12    1.13    0.20
   3  -1 -12    1.47    0.23
   3   1 -12    1.08    0.19
  -3   1  12    1.52    0.22
  -2  -1  12    1.94    0.24
   2  -1 -12    2.22    0.25
   2  -1 -12    1.86    0.24
   2   1 -12    2.07    0.25
  -2   1  12    1.91    0.24
   1  -1 -12    9.96    0.47
   1  -1 -12    9.38    0.47
  -1  -1  12    8.99    0.46
   1   1 -12    9.81    0.46
  -1   1  12    9.53    0.46
   0  -1  12    6.54    0.37
   0  -1 -12    5.59    0.34
   0  -1 -12    5.37    0.34
   0   1  12    5.66    0.34
   0   1 -12    6.35    0.35
  -1  -1 -12    1.67    0.21
   1  -1  12    1.92    0.22
  -1  -1 -12    2.13    0.25
  -1   1 -12    1.49    0.21
   1   1  12    1.54    0.20
  -2  -1 -12    0.23    0.10
   2  -1  12    0.25    0.11
  -2  -1 -12    0.27    0.12
   2   1  12    0.16    0.11
  -2   1 -12    0.35    0.12
  -3  -1 -12    0.46    0.14
  -3  -1 -12    0.57    0.12
   3  -1  12    0.28    0.11
  -3   1 -12    0.48    0.12
  -3   1 -12    0.46    0.14
   3   1  12    0.22    0.11
   4  -1  12    0.51    0.14
  -4  -1 -12    0.78    0.34
  -4  -1 -12    0.67    0.15
  -4   1 -12    0.22    0.13
  -4   1 -12    0.17    0.33
   4   1  12    0.44    0.13
  -5  -1 -12    1.68    0.21
  -5  -1 -12    1.28    0.40
   5  -1  12    1.56    0.20
   5   1  12    1.71    0.21
  -5   1 -12    1.56    0.42
  -5   1 -12    1.67    0.22
  -6  -1 -12    0.38    0.14
   6  -1  12    0.47    0.13
  -6  -1 -12    0.08    0.34
  -6   1 -12    0.08    0.38
  -6   1 -12    0.50    0.14
   6   1  12    0.43    0.12
   7  -1  12    1.74    0.20
  -7  -1 -12    2.03    0.23
  -7  -1 -12    2.10    0.53
  -7   1 -12    1.78    0.22
   7   1  12    1.56    0.19
  -7   1 -12    2.02    0.56
  -8  -1 -12    0.52    0.49
   8  -2 -12    0.04    0.15
   8   2 -12    0.13    0.16
   7  -2 -12    0.09    0.14
   6  -2 -12    0.55    0.18
   5  -2 -12   -0.01    0.11
   5  -2 -12    0.14    0.13
  -5  -2  12    0.00    0.10
   5   2 -12    0.19    0.14
  -5   2  12    0.05    0.11
  -4  -2  12    1.67    0.24
   4  -2 -12    1.23    0.22
   4  -2 -12    1.65    0.25
  -4   2  12    1.82    0.25
   4   2 -12    1.05    0.20
   3  -2 -12    0.62    0.17
  -3  -2  12    0.67    0.17
   3  -2 -12    0.90    0.19
   3   2 -12    0.38    0.15
  -3   2  12    1.02    0.19
   2  -2 -12    9.44    0.47
  -2  -2  12    9.25    0.47
   2  -2 -12    9.17    0.48
   2   2 -12    9.33    0.46
  -2   2  12    9.74    0.48
  -1  -2  12    0.41    0.14
   1  -2 -12    0.65    0.16
   1  -2 -12    0.55    0.14
   1   2 -12    0.49    0.15
  -1   2  12    0.70    0.15
   0  -2  12    0.00    0.08
   0  -2 -12    0.09    0.09
   0  -2 -12    0.00    0.10
   0   2  12    0.02    0.09
   0   2 -12    0.12    0.10
  -1  -2 -12    3.40    0.31
  -1  -2 -12    3.54    0.27
   1  -2  12    3.33    0.30
   1   2  12    3.62    0.27
   1   2  12    3.68    0.42
  -1   2 -12    3.44    0.31
  -2  -2 -12   11.88    0.51
   2  -2  12   13.17    0.55
  -2  -2 -12   12.47    0.53
   2   2  12   12.70    0.53
   2   2  12   12.57    0.74
  -2   2 -12   12.64    0.54
  -3  -2 -12    1.82    0.21
   3  -2  12    2.72    0.26
  -3  -2 -12    1.92    0.23
   3   2  12    2.16    0.23
   4  -2  12    0.08    0.09
  -4  -2 -12   -0.14    0.09
  -4  -2 -12    0.02    0.28
  -4   2 -12    0.07    0.30
   4   2  12   -0.08    0.08
   5  -2  12    0.47    0.13
  -5  -2 -12    0.31    0.32
  -5  -2 -12    0.16    0.12
  -5   2 -12    0.24    0.34
   5   2  12    0.29    0.12
   6  -2  12    0.16    0.11
  -6  -2 -12   -0.22    0.32
  -6  -2 -12    0.16    0.12
   6   2  12    0.05    0.09
  -6   2 -12    0.01    0.36
  -7  -2 -12   -0.60    0.32
  -7  -2 -12    0.10    0.12
   7  -2  12   -0.06    0.10
  -7   2 -12   -0.19    0.39
   7   2  12    0.04    0.10
   8  -3 -12    0.97    0.24
   8   3 -12    0.86    0.22
   7  -3 -12    0.20    0.15
   6  -3 -12    0.33    0.16
  -5  -3  12   -0.12    0.10
   5  -3 -12    0.01    0.11
   5  -3 -12   -0.04    0.10
  -5   3  12    0.02    0.11
   5   3 -12   -0.18    0.10
   4  -3 -12    0.13    0.13
   4  -3 -12    0.20    0.12
  -4  -3  12    0.35    0.15
  -4   3  12    0.10    0.12
   4   3 -12    0.20    0.13
   3  -3 -12    0.06    0.10
   3  -3 -12    0.10    0.12
  -3  -3  12    0.37    0.14
   3   3 -12   -0.02    0.11
  -3   3  12    0.12    0.11
  -2  -3  12    0.58    0.15
   2  -3 -12    0.36    0.15
   2  -3 -12    0.28    0.13
   2   3 -12    0.63    0.16
  -2   3  12    0.47    0.15
   1  -3 -12   -0.05    0.11
  -1  -3  12   -0.03    0.09
   1  -3 -12   -0.01    0.08
   1   3 -12   -0.07    0.11
  -1   3  12    0.00    0.09
   0  -3 -12    9.20    0.46
   0  -3  12    9.26    0.46
   0  -3 -12    9.63    0.47
   0   3 -12    9.16    0.46
   0   3  12    9.20    0.46
  -1  -3 -12    1.35    0.20
  -1  -3 -12    0.88    0.16
   1  -3  12    0.84    0.17
   1   3  12    0.76    0.16
   1   3  12    1.05    0.27
  -2  -3 -12    3.04    0.29
  -2  -3 -12    2.98    0.27
   2  -3  12    3.34    0.29
   2   3  12    2.74    0.34
   2   3  12    2.72    0.27
  -3  -3 -12   -0.11    0.07
  -3  -3 -12   -0.05    0.11
   3  -3  12    0.02    0.09
   3   3  12   -0.09    0.13
   3   3  12   -0.07    0.09
  -4  -3 -12    0.72    0.17
   4  -3  12    0.63    0.15
   4   3  12    0.72    0.15
  -4   3 -12    0.40    0.38
  -5  -3 -12    0.57    0.15
  -5  -3 -12    0.48    0.34
   5  -3  12    0.79    0.16
   5   3  12    0.61    0.14
  -5   3 -12    0.56    0.40
  -6  -3 -12    1.02    0.41
  -6  -3 -12    1.39    0.20
   6  -3  12    1.24    0.19
   6   3  12    1.16    0.17
  -6   3 -12    0.93    0.44
  -7  -3 -12    0.12    0.12
   7  -3  12    0.10    0.11
  -7   3 -12   -0.08    0.36
   7   3  12   -0.11    0.08
   8  -4 -12    0.01    0.15
   7  -4 -12    0.01    0.14
   6  -4 -12    0.18    0.13
  -5  -4  12   -0.05    0.10
   5  -4 -12    0.22    0.14
   5  -4 -12    0.00    0.13
   5   4 -12    0.06    0.13
  -5   4  12    0.03    0.13
   4  -4 -12    0.12    0.13
   4  -4 -12    0.32    0.14
  -4  -4  12    0.22    0.14
   4   4 -12    0.38    0.15
  -4   4  12    0.23    0.13
   3  -4 -12    1.83    0.25
  -3  -4  12    1.94    0.26
   3  -4 -12    1.67    0.24
  -3   4  12    1.66    0.25
   3   4 -12    1.76    0.24
   2  -4 -12    5.08    0.35
  -2  -4  12    5.25    0.36
   2  -4 -12    4.65    0.35
  -2   4  12    5.12    0.35
   2   4 -12    4.51    0.33
   1  -4 -12    0.11    0.12
  -1  -4  12    0.09    0.10
   1  -4 -12    0.02    0.09
  -1   4  12   -0.01    0.08
   1   4 -12   -0.13    0.09
   0  -4 -12    3.70    0.33
   0  -4  12    3.68    0.33
   0  -4 -12    3.76    0.34
   0   4  12    3.95    0.29
  -1  -4 -12    1.46    0.22
  -1  -4 -12    1.35    0.20
   1  -4  12    1.00    0.18
   1   4  12    1.06    0.26
   1   4  12    1.27    0.20
  -2  -4 -12    7.99    0.40
  -2  -4 -12    7.77    0.42
   2  -4  12    8.09    0.43
   2   4  12    8.54    0.56
   2   4  12    7.94    0.42
   3  -4  12    0.09    0.10
  -3  -4 -12    0.06    0.12
  -3  -4 -12    0.00    0.09
   3   4  12    0.10    0.11
   3   4  12    0.05    0.14
  -4  -4 -12    1.67    0.22
   4  -4  12    2.02    0.24
   4   4  12    2.28    0.25
  -4   4 -12    2.02    0.49
  -5  -4 -12    0.03    0.10
   5  -4  12    0.10    0.11
  -5  -4 -12   -0.06    0.29
  -5   4 -12   -0.37    0.28
   5   4  12    0.03    0.09
  -6  -4 -12    0.20    0.34
  -6  -4 -12    0.48    0.15
   6  -4  12    0.91    0.18
   6   4  12    0.70    0.15
  -6   4 -12    0.21    0.42
  -7  -4 -12   -0.16    0.10
   7  -4  12   -0.02    0.11
   7   4  12   -0.11    0.10
  -7   4 -12   -0.60    0.38
   8  -5 -12   -0.11    0.14
   7  -5 -12    0.03    0.14
   6  -5 -12   -0.08    0.13
   5  -5 -12    0.55    0.18
   5  -5 -12    0.23    0.16
  -5  -5  12    0.37    0.15
   5   5 -12    0.52    0.17
  -5   5  12    0.28    0.15
   4  -5 -12    0.09    0.11
   4  -5 -12    0.28    0.16
  -4  -5  12    0.32    0.15
  -4   5  12    0.25    0.13
   4   5 -12    0.09    0.12
  -3  -5  12    0.13    0.11
   3  -5 -12    0.16    0.14
   3  -5 -12   -0.06    0.11
   3   5 -12    0.19    0.13
  -3   5  12    0.19    0.14
   2  -5 -12    0.57    0.18
  -2  -5  12    0.34    0.15
   2  -5 -12    0.70    0.18
   2   5 -12    0.85    0.18
  -2   5  12    0.75    0.18
   1  -5 -12    1.73    0.24
  -1  -5  12    1.28    0.21
   1  -5 -12    1.54    0.22
   1   5 -12    1.55    0.23
  -1   5  12    1.27    0.21
   0  -5 -12    7.21    0.42
   0  -5 -12    6.48    0.39
   0  -5  12    6.09    0.39
   0   5  12    6.35    0.40
  -1  -5 -12    3.65    0.32
   1  -5  12    3.39    0.32
  -1  -5 -12    2.92    0.30
   1   5  12    3.08    0.31
   1   5  12    3.02    0.35
   2  -5  12   12.09    0.56
  -2  -5 -12   12.29    0.54
  -2  -5 -12   12.35    0.55
   2   5  12   11.84    0.55
   2   5  12   12.95    0.66
  -3  -5 -12    5.66    0.36
   3  -5  12    5.67    0.36
  -3  -5 -12    5.80    0.34
   3   5  12    5.60    0.36
   3   5  12    5.90    0.43
  -4  -5 -12   -0.05    0.10
   4  -5  12    0.14    0.11
   4   5  12   -0.12    0.07
  -4   5 -12    0.12    0.32
   5  -5  12    0.49    0.15
  -5  -5 -12    0.15    0.12
   5   5  12    0.46    0.14
  -5   5 -12   -0.05    0.33
  -6  -5 -12    0.17    0.12
   6  -5  12    0.20    0.12
   6   5  12    0.15    0.11
  -6   5 -12    0.16    0.40
  -7  -5 -12    0.04    0.12
   7  -5  12    0.23    0.13
   7   5  12   -0.07    0.09
   8  -6 -12    0.01    0.17
   7  -6 -12    0.22    0.17
   6  -6 -12    0.22    0.14
   5  -6 -12    2.90    0.34
   5  -6 -12    2.51    0.33
  -5  -6  12    3.33    0.36
   5   6 -12    2.36    0.28
  -5   6  12    2.68    0.33
   4  -6 -12    1.85    0.28
   4  -6 -12    1.89    0.28
  -4  -6  12    1.71    0.25
  -4   6  12    2.04    0.28
   4   6 -12    1.70    0.25
   3  -6 -12    0.22    0.14
   3  -6 -12   -0.14    0.10
  -3  -6  12    0.29    0.14
   3   6 -12    0.26    0.14
  -3   6  12    0.11    0.13
   2  -6 -12    0.36    0.17
   2  -6 -12    0.09    0.12
  -2  -6  12    0.05    0.11
   2   6 -12    0.17    0.13
  -2   6  12    0.03    0.13
   1  -6 -12    0.40    0.17
  -1  -6  12    0.59    0.17
   1  -6 -12    0.54    0.16
  -1   6  12    0.38    0.16
   0  -6  12    0.51    0.16
   0  -6 -12    0.48    0.16
   0  -6 -12    0.94    0.19
   0   6  12    0.60    0.17
   1  -6  12   16.68    0.69
  -1  -6 -12   17.02    0.68
  -1  -6 -12   16.44    0.67
   1   6  12   15.53    0.68
   1   6  12   15.65    0.80
   2  -6  12    2.50    0.28
  -2  -6 -12    2.31    0.28
  -2  -6 -12    2.66    0.28
   2   6  12    2.38    0.27
   2   6  12    2.33    0.26
  -3  -6 -12    1.94    0.25
   3  -6  12    2.11    0.26
   3   6  12    2.66    0.29
  -4  -6 -12    0.16    0.13
   4  -6  12    0.15    0.12
  -4   6 -12    0.34    0.37
   4   6  12    0.02    0.10
  -5  -6 -12    0.57    0.16
   5  -6  12    0.68    0.17
  -5   6 -12    0.45    0.38
   5   6  12    0.78    0.16
  -6  -6 -12    0.08    0.12
   6  -6  12    0.06    0.12
  -6   6 -12   -0.43    0.32
   6   6  12   -0.07    0.09
   7  -6  12    0.98    0.20
  -7  -6 -12    0.57    0.18
   7   6  12    0.88    0.17
   7  -7 -12   -0.04    0.13
   6  -7 -12   -0.06    0.12
   5  -7 -12    0.10    0.15
  -5  -7  12   -0.13    0.11
   5  -7 -12   -0.07    0.10
  -5   7  12    0.01    0.12
   5   7 -12    0.19    0.14
  -4  -7  12    2.07    0.29
   4  -7 -12    1.46    0.26
   4  -7 -12    1.63    0.27
  -4   7  12    2.11    0.29
   4   7 -12    1.85    0.26
   3  -7 -12    0.04    0.13
  -3  -7  12    0.01    0.11
   3  -7 -12   -0.06    0.13
  -3   7  12    0.02    0.11
   3   7 -12    0.02    0.12
   2  -7 -12    2.41    0.30
  -2  -7  12    3.04    0.33
   2  -7 -12    2.78    0.33
  -2   7  12    2.24    0.29
  -1  -7  12   15.16    0.69
   1  -7 -12   15.59    0.70
   1  -7 -12   17.49    0.73
  -1   7  12   16.07    0.71
   0  -7  12    3.24    0.34
   0  -7 -12    3.70    0.36
   0  -7 -12    3.20    0.33
   0   7  12    3.32    0.35
   0   7  12    3.37    0.39
  -1  -7 -12    0.96    0.19
  -1  -7 -12    0.82    0.19
   1  -7  12    0.71    0.18
   1   7  12    0.49    0.16
   1   7  12    0.66    0.19
  -2  -7 -12    0.70    0.16
   2  -7  12    0.35    0.15
  -2  -7 -12    0.48    0.17
   2   7  12    0.69    0.17
  -3  -7 -12    0.79    0.19
   3  -7  12    1.06    0.21
   3   7  12    0.83    0.19
  -4  -7 -12    0.37    0.15
   4  -7  12    0.83    0.19
  -4   7 -12    0.34    0.36
   4   7  12    0.39    0.15
  -5  -7 -12    0.01    0.12
   5  -7  12    0.26    0.14
   5   7  12    0.08    0.10
  -5   7 -12    0.28    0.40
  -6  -7 -12    0.16    0.14
   6  -7  12   -0.03    0.12
  -6   7 -12   -0.47    0.40
   6   7  12    0.14    0.12
  -7  -7 -12    0.07    0.14
   7  -7  12   -0.04    0.13
   7   7  12    0.07    0.12
   7  -8 -12    0.16    0.15
   6  -8 -12    0.88    0.23
   5  -8 -12    0.79    0.23
   5  -8 -12    0.83    0.23
   5   8 -12    0.82    0.20
  -5   8  12    0.75    0.21
   4  -8 -12   -0.11    0.14
   4  -8 -12   -0.11    0.12
  -4  -8  12   -0.06    0.12
   4   8 -12    0.04    0.14
  -4   8  12    0.16    0.15
   3  -8 -12    1.65    0.27
   3  -8 -12    1.68    0.28
  -3  -8  12    1.55    0.26
   3   8 -12    2.06    0.27
  -3   8  12    1.89    0.28
  -2  -8  12    2.14    0.30
   2  -8 -12    2.41    0.31
   2  -8 -12    2.14    0.30
  -2   8  12    1.82    0.27
   1  -8 -12    0.10    0.13
   1  -8 -12   -0.02    0.11
  -1  -8  12   -0.11    0.11
  -1   8  12    0.02    0.12
   0  -8 -12    0.19    0.14
   0  -8  12    0.05    0.12
   0  -8 -12    0.18    0.15
   0   8  12   -0.02    0.12
  -1  -8 -12    1.77    0.25
   1  -8  12    2.08    0.28
  -1  -8 -12    1.58    0.26
   1   8  12    1.61    0.24
  -2  -8 -12    1.51    0.24
  -2  -8 -12    2.23    0.27
   2  -8  12    2.26    0.29
   2   8  12    1.25    0.22
   3  -8  12    0.26    0.14
  -3  -8 -12    0.00    0.12
   3   8  12    0.05    0.12
   4  -8  12    1.66    0.25
  -4  -8 -12    1.38    0.24
  -4   8 -12    0.66    0.41
   4   8  12    1.45    0.23
   5  -8  12    0.78    0.20
  -5  -8 -12    0.89    0.20
   5   8  12    0.43    0.15
  -5   8 -12    1.02    0.49
  -6  -8 -12    0.48    0.18
   6  -8  12    0.59    0.18
   6   8  12    0.26    0.14
   7  -9 -12   -0.05    0.16
   6  -9 -12   -0.07    0.12
   5  -9 -12    1.77    0.30
   5  -9 -12    2.04    0.32
  -5   9  12    1.88    0.30
   4  -9 -12    1.04    0.25
  -4  -9  12    0.81    0.23
   4  -9 -12    0.81    0.22
  -4   9  12    0.80    0.22
   4   9 -12    0.38    0.17
   3  -9 -12   -0.13    0.14
  -3  -9  12   -0.03    0.12
   3  -9 -12    0.08    0.14
   3   9 -12    0.03    0.12
  -3   9  12    0.02    0.13
   2  -9 -12    0.23    0.15
   2  -9 -12    0.50    0.19
  -2  -9  12    0.39    0.16
  -2   9  12    0.64    0.20
   1  -9 -12    0.14    0.14
  -1  -9  12    0.03    0.12
   1  -9 -12    0.24    0.14
  -1   9  12    0.32    0.15
   0  -9 -12   -0.11    0.12
   0  -9  12    0.04    0.12
   0  -9 -12    0.13    0.13
   0   9  12    0.09    0.13
  -1  -9 -12    0.07    0.14
   1  -9  12    0.35    0.17
  -1  -9 -12    0.41    0.16
   1   9  12    0.57    0.17
   2  -9  12    0.63    0.20
  -2  -9 -12    0.87    0.20
  -2  -9 -12    0.71    0.20
   2   9  12    0.67    0.19
  -3  -9 -12    2.28    0.31
   3  -9  12    2.63    0.33
   3   9  12    2.38    0.30
   4  -9  12    0.51    0.18
  -4  -9 -12    0.48    0.18
   4   9  12    0.30    0.15
  -4   9 -12    0.28    0.42
   5  -9  12    0.12    0.15
  -5  -9 -12    0.24    0.16
   5   9  12    0.24    0.15
  -5   9 -12    0.29    0.43
  -6  -9 -12    0.26    0.16
   6  -9  12    0.34    0.18
   6   9  12    0.50    0.17
   6 -10 -12    0.20    0.20
   5 -10 -12    0.03    0.16
   5 -10 -12   -0.16    0.15
   4 -10 -12    0.57    0.22
   4 -10 -12    0.70    0.23
  -4 -10  12    1.02    0.25
   4  10 -12    0.67    0.20
  -4  10  12    0.96    0.24
   3 -10 -12    0.07    0.14
  -3 -10  12    0.23    0.15
   3 -10 -12    0.28    0.18
  -3  10  12   -0.04    0.12
  -2 -10  12   -0.04    0.11
   2 -10 -12   -0.01    0.16
   2 -10 -12    0.05    0.13
  -2  10  12   -0.03    0.12
   1 -10 -12    0.15    0.15
  -1 -10  12    0.49    0.19
   1 -10 -12    0.32    0.19
  -1  10  12    0.35    0.16
   0 -10 -12    0.41    0.17
   0 -10  12    0.16    0.14
   0 -10 -12    0.06    0.13
   0  10  12    0.12    0.13
  -1 -10 -12   -0.09    0.13
  -1 -10 -12   -0.01    0.12
   1 -10  12    0.24    0.14
   1  10  12    0.15    0.14
   2 -10  12    0.89    0.23
  -2 -10 -12    1.19    0.24
   2  10  12    1.08    0.22
   3 -10  12    0.70    0.19
  -3 -10 -12    0.69    0.20
   3  10  12    0.48    0.17
   4 -10  12   -0.19    0.11
  -4 -10 -12    0.02    0.15
  -4  10 -12   -0.43    0.34
   4  10  12    0.18    0.15
   5 -10  12    0.16    0.17
  -5 -10 -12    0.09    0.15
   5  10  12   -0.13    0.13
   6 -11 -12    0.02    0.18
   5 -11 -12   -0.03    0.17
   5 -11 -12   -0.08    0.14
   4 -11 -12    0.55    0.22
   4 -11 -12    0.30    0.20
  -4 -11  12    0.27    0.18
   4  11 -12    0.36    0.18
  -4  11  12    0.22    0.17
  -3 -11  12    0.05    0.16
   3 -11 -12    0.14    0.17
   3 -11 -12    0.32    0.18
  -3  11  12    0.43    0.19
   2 -11 -12   -0.03    0.12
   2 -11 -12    0.09    0.16
  -2 -11  12   -0.06    0.13
  -2  11  12   -0.10    0.13
   1 -11 -12    0.03    0.16
  -1 -11  12    0.33    0.18
   1 -11 -12    0.22    0.16
  -1  11  12   -0.13    0.12
   0 -11 -12    0.00    0.14
   0 -11 -12    0.15    0.15
   0 -11  12    0.19    0.17
   0  11  12    0.38    0.18
   1 -11  12    0.30    0.18
  -1 -11 -12    0.53    0.20
  -1 -11 -12    0.63    0.19
   1  11  12    0.33    0.18
   2 -11  12   -0.01    0.12
  -2 -11 -12    0.31    0.17
   2  11  12    0.02    0.13
  -3 -11 -12    0.67    0.22
   3 -11  12    0.34    0.18
   3  11  12    0.40    0.18
   4 -11  12    0.07    0.14
  -4 -11 -12    0.25    0.18
   4  11  12    0.44    0.18
   5 -11  12    0.24    0.17
  -5 -11 -12   -0.21    0.15
   5  11  12    0.05    0.14
   5 -12 -12    0.21    0.18
   4 -12 -12    0.15    0.18
   4 -12 -12    0.25    0.21
   4  12 -12   -0.20    0.14
  -4  12  12   -0.13    0.15
   3 -12 -12    0.10    0.17
   3 -12 -12    0.22    0.18
  -3 -12  12    0.16    0.16
  -3  12  12    0.19    0.17
   2 -12 -12    0.18    0.18
   2 -12 -12    0.10    0.15
  -2 -12  12    0.02    0.15
  -2  12  12    0.19    0.18
  -1 -12  12   -0.06    0.14
   1 -12 -12    0.09    0.16
   1 -12 -12    0.02    0.15
  -1  12  12    0.17    0.17
   0 -12  12    1.15    0.26
   0 -12 -12    1.03    0.25
   0 -12 -12    0.65    0.23
   0  12  12    0.95    0.25
  -1 -12 -12    1.02    0.24
  -1 -12 -12    1.68    0.29
   1 -12  12    1.97    0.33
   1  12  12    1.24    0.27
  -2 -12 -12    0.74    0.22
   2 -12  12    1.16    0.25
   2  12  12    0.76    0.23
   3 -12  12    0.08    0.14
  -3 -12 -12   -0.07    0.14
   3  12  12   -0.04    0.14
  -4 -12 -12    1.41    0.28
   4 -12  12    1.50    0.29
   4  12  12    1.43    0.27
   4 -13 -12    0.51    0.25
  -4  13  12    0.88    0.27
  -3 -13  12    0.16    0.18
   3 -13 -12    0.31    0.22
   3 -13 -12    0.43    0.22
  -3  13  12    0.05    0.16
   2 -13 -12    0.20    0.20
  -2 -13  12    0.32    0.20
   2 -13 -12    0.35    0.20
  -2  13  12    0.22    0.18
  -1 -13  12    1.56    0.32
   1 -13 -12    1.18    0.28
   1 -13 -12    1.13    0.28
  -1  13  12    1.78    0.33
   0 -13 -12   -0.13    0.16
   0 -13  12   -0.13    0.14
   0 -13 -12   -0.14    0.12
   0  13  12    0.22    0.16
  -1 -13 -12    0.29    0.17
   1 -13  12   -0.01    0.14
   1  13  12   -0.04    0.16
  -2 -13 -12    0.13    0.17
   2 -13  12    0.14    0.17
   2  13  12    0.11    0.16
   3 -13  12    0.49    0.21
  -3 -13 -12    0.38    0.20
   3  13  12    0.43    0.19
   3 -14 -12    0.16    0.18
  -3  14  12   -0.02    0.17
  -2 -14  12    0.25    0.19
   2 -14 -12    0.07    0.18
   2 -14 -12    0.29    0.19
  -2  14  12    0.23    0.20
   1 -14 -12    0.39    0.23
  -1 -14  12    0.75    0.26
   1 -14 -12    0.33    0.23
  -1  14  12    0.63    0.24
   0 -14 -12    0.97    0.26
   0 -14 -12    0.74    0.26
   0 -14  12    0.84    0.25
   0  14  12    0.65    0.23
   1 -14  12    0.01    0.17
  -1 -14 -12   -0.10    0.17
   1  14  12    0.10    0.17
   2 -14  12    0.00    0.16
  -2 -14 -12    0.24    0.20
  -1 -15  12    0.01    0.19
   1 -15 -12    0.01    0.18
   0 -15  12    0.43    0.23
   8   0 -13   -0.16    0.13
   7   0 -13   -0.07    0.14
   6   0 -13    0.04    0.12
   5   0 -13    0.07    0.13
  -5   0  13   -0.11    0.10
   5   0 -13   -0.08    0.11
   4   0 -13   -0.11    0.10
   4   0 -13    0.06    0.13
  -4   0  13   -0.14    0.09
   3   0 -13   -0.11    0.09
   3   0 -13   -0.05    0.12
  -3   0  13   -0.10    0.10
   2   0 -13   -0.01    0.10
  -2   0  13    0.00    0.11
   1   0 -13   -0.05    0.10
  -1   0  13   -0.04    0.09
   0   0 -13   -0.14    0.08
   0   0  13   -0.12    0.07
   0   0 -13    0.00    0.09
  -1   0 -13   -0.09    0.10
  -1   0 -13    0.01    0.09
   1   0  13   -0.23    0.07
  -2   0 -13    0.08    0.11
  -2   0 -13   -0.06    0.06
   2   0  13    0.01    0.08
   3   0  13    0.09    0.10
  -3   0 -13    0.00    0.08
  -3   0 -13   -0.04    0.09
   4   0  13   -0.06    0.09
  -4   0 -13    0.12    0.12
   5   0  13   -0.04    0.10
  -5   0 -13    0.08    0.11
  -5   0 -13   -0.34    0.31
  -6   0 -13   -0.09    0.37
   6   0  13   -0.11    0.09
  -6   0 -13   -0.12    0.11
  -7   0 -13   -0.01    0.12
   7   0  13   -0.03    0.10
  -7   0 -13   -0.75    0.33
   8  -1 -13    0.50    0.20
   8   1 -13    0.37    0.19
   7  -1 -13   -0.19    0.13
   7   1 -13   -0.15    0.13
   6  -1 -13    0.52    0.17
   6   1 -13    0.40    0.17
   5  -1 -13    0.23    0.14
  -5  -1  13    0.47    0.16
   5  -1 -13    0.34    0.16
  -5   1  13    0.52    0.18
   5   1 -13    0.57    0.17
   4  -1 -13    0.44    0.16
   4  -1 -13    0.20    0.15
  -4  -1  13    0.48    0.17
  -4   1  13    0.54    0.16
   4   1 -13    0.55    0.17
   3  -1 -13    2.28    0.29
  -3  -1  13    2.56    0.29
   3  -1 -13    2.33    0.29
   3   1 -13    2.60    0.29
  -3   1  13    2.92    0.31
   2  -1 -13    0.57    0.16
   2  -1 -13    0.46    0.16
  -2  -1  13    0.75    0.17
   2   1 -13    0.46    0.15
  -2   1  13    0.39    0.15
   1  -1 -13    7.28    0.42
   1  -1 -13    7.17    0.42
  -1  -1  13    7.31    0.42
  -1   1  13    7.42    0.42
   1   1 -13    7.55    0.42
   0  -1 -13    2.35    0.26
   0  -1  13    2.29    0.26
   0  -1 -13    2.34    0.27
   0   1 -13    1.92    0.25
   0   1  13    2.01    0.25
  -1  -1 -13    0.07    0.10
   1  -1  13    0.01    0.09
  -1  -1 -13    0.11    0.10
   1   1  13   -0.09    0.08
  -1   1 -13    0.01    0.09
  -2  -1 -13    0.05    0.08
  -2  -1 -13    0.04    0.11
   2  -1  13    0.01    0.08
  -2   1 -13   -0.02    0.08
   2   1  13    0.11    0.10
  -2   1 -13   -0.05    0.09
  -3  -1 -13    0.05    0.09
  -3  -1 -13    0.02    0.10
   3  -1  13    0.02    0.09
  -3   1 -13   -0.03    0.11
  -3   1 -13    0.01    0.08
   3   1  13    0.00    0.09
  -4  -1 -13    0.11    0.12
   4  -1  13   -0.09    0.09
   4   1  13   -0.09    0.09
  -4   1 -13   -0.19    0.30
  -4   1 -13    0.02    0.11
  -5  -1 -13   -0.02    0.32
   5  -1  13   -0.07    0.10
  -5  -1 -13   -0.08    0.10
  -5   1 -13    0.12    0.33
  -5   1 -13    0.02    0.11
   5   1  13   -0.01    0.10
  -6  -1 -13    0.65    0.41
   6  -1  13    1.09    0.18
  -6  -1 -13    0.97    0.19
  -6   1 -13    1.02    0.19
  -6   1 -13    0.99    0.46
   6   1  13    1.26    0.19
  -7  -1 -13   -0.08    0.12
  -7  -1 -13   -0.40    0.38
   7  -1  13    0.09    0.10
  -7   1 -13    0.10    0.13
  -7   1 -13   -0.07    0.40
   7   1  13   -0.08    0.11
   8  -2 -13    0.17    0.17
   8   2 -13   -0.02    0.15
   7  -2 -13    0.18    0.15
   7   2 -13    0.10    0.15
   6  -2 -13    1.09    0.24
   5  -2 -13    1.22    0.22
  -5  -2  13    1.69    0.25
   5  -2 -13    1.29    0.24
  -5   2  13    1.81    0.27
   5   2 -13    1.54    0.24
  -4  -2  13    3.50    0.35
   4  -2 -13    3.52    0.36
   4  -2 -13    2.97    0.33
   4   2 -13    3.87    0.35
  -4   2  13    4.07    0.38
  -3  -2  13   16.45    0.68
   3  -2 -13   15.63    0.66
   3  -2 -13   13.85    0.65
   3   2 -13   15.03    0.64
  -3   2  13   14.86    0.66
  -2  -2  13    3.06    0.31
   2  -2 -13    3.26    0.33
   2  -2 -13    2.07    0.27
  -2   2  13    2.67    0.29
   2   2 -13    2.88    0.31
  -1  -2  13    5.98    0.38
   1  -2 -13    6.72    0.40
   1  -2 -13    6.87    0.40
   1   2 -13    6.99    0.40
  -1   2  13    6.38    0.39
   0  -2  13   16.80    0.68
   0  -2 -13   16.98    0.67
   0  -2 -13   15.80    0.65
   0   2  13   16.48    0.67
   0   2 -13   16.49    0.67
  -1  -2 -13    5.83    0.36
  -1  -2 -13    6.01    0.36
   1  -2  13    6.16    0.36
  -1   2 -13    6.29    0.38
   1   2  13    6.03    0.37
  -2  -2 -13    0.18    0.12
   2  -2  13    0.25    0.12
  -2  -2 -13    0.35    0.12
   2   2  13    0.15    0.11
  -2   2 -13    0.26    0.14
  -3  -2 -13    0.08    0.10
   3  -2  13    0.26    0.12
  -3  -2 -13    0.41    0.14
   3   2  13    0.21    0.12
  -3   2 -13    0.19    0.12
  -3   2 -13    0.17    0.10
  -4  -2 -13    0.09    0.13
   4  -2  13    0.34    0.13
  -4   2 -13    0.04    0.33
   4   2  13    0.31    0.13
   5  -2  13    3.23    0.30
  -5  -2 -13    4.00    0.30
  -5  -2 -13    3.33    0.54
   5   2  13    3.79    0.32
  -5   2 -13    2.57    0.55
  -6  -2 -13    0.07    0.11
   6  -2  13   -0.05    0.11
  -6  -2 -13   -0.49    0.31
  -6   2 -13   -0.34    0.33
   6   2  13   -0.05    0.09
  -7  -2 -13    0.33    0.43
  -7  -2 -13    0.74    0.18
   7  -2  13    0.65    0.16
  -7   2 -13    1.24    0.21
  -7   2 -13    0.17    0.42
   7   2  13    0.76    0.15
   8  -3 -13    0.11    0.17
   8   3 -13   -0.10    0.15
   7  -3 -13   -0.01    0.13
   6  -3 -13    0.24    0.16
   5  -3 -13    0.06    0.13
  -5  -3  13    0.15    0.14
   5  -3 -13    0.12    0.13
   5   3 -13    0.22    0.14
  -5   3  13    0.22    0.13
  -4  -3  13    0.65    0.18
   4  -3 -13    1.09    0.23
   4  -3 -13    0.83    0.20
   4   3 -13    0.57    0.17
  -4   3  13    0.82    0.18
  -3  -3  13    0.05    0.11
   3  -3 -13    0.08    0.11
   3  -3 -13   -0.01    0.13
  -3   3  13    0.05    0.11
   3   3 -13    0.13    0.14
   2  -3 -13    3.14    0.33
   2  -3 -13    3.07    0.32
   2   3 -13    2.83    0.30
  -2   3  13    2.21    0.28
  -1  -3  13    2.51    0.28
   1  -3 -13    2.52    0.30
   1  -3 -13    2.89    0.31
  -1   3  13    2.42    0.28
   1   3 -13    2.47    0.28
   0  -3  13    0.05    0.10
   0  -3 -13   -0.12    0.11
   0  -3 -13    0.06    0.11
   0   3 -13    0.07    0.12
   0   3  13   -0.06    0.09
   1  -3  13    3.33    0.31
  -1  -3 -13    2.99    0.30
  -1  -3 -13    2.99    0.29
   1   3  13    3.11    0.31
  -1   3 -13    3.74    0.33
   1   3  13    3.07    0.41
  -2  -3 -13    2.02    0.24
   2  -3  13    2.40    0.26
  -2  -3 -13    2.14    0.27
   2   3  13    2.08    0.25
  -3  -3 -13   -0.04    0.09
  -3  -3 -13    0.08    0.12
   3  -3  13   -0.03    0.09
   3   3  13    0.18    0.11
  -4  -3 -13    1.99    0.25
   4  -3  13    1.41    0.21
   4   3  13    1.83    0.23
  -4   3 -13    1.68    0.45
   5  -3  13    0.04    0.11
  -5  -3 -13    0.01    0.12
   5   3  13    0.14    0.11
  -5   3 -13    0.06    0.34
  -6  -3 -13   -0.18    0.35
   6  -3  13    0.27    0.13
  -6  -3 -13    0.05    0.12
   6   3  13    0.16    0.11
  -6   3 -13   -0.16    0.34
   7  -3  13   -0.03    0.11
  -7  -3 -13   -0.04    0.12
  -7   3 -13   -0.29    0.40
   7   3  13    0.07    0.10
   8  -4 -13   -0.11    0.15
   7  -4 -13   -0.10    0.13
   6  -4 -13    0.21    0.15
   5  -4 -13    0.06    0.12
  -5  -4  13    0.09    0.12
   5  -4 -13    0.02    0.13
  -5   4  13    0.01    0.13
   5   4 -13    0.06    0.13
   4  -4 -13    0.27    0.15
  -4  -4  13    0.50    0.16
   4  -4 -13    0.44    0.17
   4   4 -13    0.55    0.17
  -4   4  13    0.54    0.17
   3  -4 -13    0.30    0.16
   3  -4 -13    0.08    0.12
  -3  -4  13    0.04    0.12
  -3   4  13    0.09    0.11
   3   4 -13    0.36    0.15
   2  -4 -13    1.24    0.23
   2  -4 -13    0.95    0.20
  -2  -4  13    1.11    0.20
  -2   4  13    1.20    0.21
   2   4 -13    0.60    0.17
   1  -4 -13    0.09    0.13
   1  -4 -13    0.03    0.11
  -1  -4  13    0.29    0.13
  -1   4  13    0.16    0.12
   1   4 -13    0.05    0.13
   0  -4 -13    8.01    0.44
   0  -4 -13    7.38    0.42
   0  -4  13    7.81    0.44
   0   4  13    7.60    0.65
   0   4  13    7.28    0.43
   0   4 -13    7.49    0.42
  -1  -4 -13    0.46    0.14
   1  -4  13    0.13    0.12
  -1  -4 -13    0.30    0.13
   1   4  13    0.43    0.25
   1   4  13    0.46    0.15
  -2  -4 -13    5.93    0.37
   2  -4  13    5.62    0.36
   2   4  13    5.42    0.50
   2   4  13    5.15    0.35
   3  -4  13    0.27    0.13
  -3  -4 -13    0.26    0.13
   3   4  13    0.36    0.14
  -4  -4 -13    0.43    0.15
   4  -4  13    0.30    0.14
  -4   4 -13    0.40    0.36
   4   4  13    0.30    0.13
  -5  -4 -13    0.17    0.12
   5  -4  13    0.28    0.13
  -5   4 -13    0.43    0.38
   5   4  13    0.38    0.13
   6  -4  13    0.08    0.11
  -6  -4 -13    0.03    0.12
  -6   4 -13   -0.37    0.36
   6   4  13    0.10    0.11
   7  -4  13    0.08    0.12
  -7  -4 -13    0.17    0.14
   7   4  13    0.06    0.12
   8  -5 -13   -0.13    0.16
   7  -5 -13    0.54    0.20
   6  -5 -13    0.13    0.14
   5  -5 -13   -0.01    0.13
  -5  -5  13   -0.08    0.12
   5  -5 -13    0.10    0.14
  -5   5  13    0.18    0.14
   5   5 -13    0.02    0.13
  -4  -5  13    0.08    0.13
   4  -5 -13    0.02    0.12
   4  -5 -13   -0.09    0.13
  -4   5  13    0.22    0.15
   4   5 -13    0.04    0.12
   3  -5 -13    2.12    0.29
  -3  -5  13    1.99    0.27
   3  -5 -13    2.11    0.29
   3   5 -13    1.61    0.24
  -3   5  13    2.29    0.29
   2  -5 -13    0.86    0.21
  -2  -5  13    0.70    0.18
   2  -5 -13    0.85    0.20
  -2   5  13    0.88    0.20
   2   5 -13    0.87    0.20
  -1  -5  13    6.07    0.41
   1  -5 -13    6.84    0.42
   1  -5 -13    5.84    0.40
   1   5 -13    5.45    0.37
  -1   5  13    6.49    0.42
   0  -5  13    2.02    0.26
   0  -5 -13    1.66    0.26
   0  -5 -13    1.90    0.26
   0   5  13    1.62    0.25
   0   5  13    1.28    0.33
  -1  -5 -13    1.05    0.19
  -1  -5 -13    0.78    0.19
   1  -5  13    1.11    0.20
   1   5  13    0.97    0.19
   1   5  13    0.73    0.26
  -2  -5 -13    6.18    0.37
   2  -5  13    5.60    0.38
  -2  -5 -13    5.50    0.37
   2   5  13    5.53    0.46
   2   5  13    6.57    0.40
   3  -5  13    0.36    0.15
  -3  -5 -13    0.16    0.13
   3   5  13    0.10    0.12
   4  -5  13    0.19    0.12
  -4  -5 -13   -0.08    0.11
   4   5  13   -0.01    0.09
  -4   5 -13   -0.24    0.30
  -5  -5 -13    0.02    0.12
   5  -5  13    0.14    0.12
  -5   5 -13   -0.13    0.34
   5   5  13    0.03    0.11
  -6  -5 -13    0.49    0.15
   6  -5  13    0.85    0.18
   6   5  13    0.45    0.14
  -6   5 -13    0.22    0.42
  -7  -5 -13   -0.01    0.13
   7  -5  13    0.05    0.12
   7   5  13   -0.08    0.09
   7  -6 -13    0.27    0.17
   6  -6 -13   -0.02    0.13
   5  -6 -13    0.25    0.17
   5  -6 -13    0.16    0.15
  -5  -6  13    0.24    0.15
  -5   6  13   -0.11    0.11
   5   6 -13    0.01    0.13
   4  -6 -13    0.55    0.19
  -4  -6  13    0.61    0.19
   4  -6 -13    0.57    0.20
  -4   6  13    0.83    0.20
   4   6 -13    0.52    0.17
  -3  -6  13    0.47    0.17
   3  -6 -13    0.88    0.21
   3  -6 -13    0.75    0.20
   3   6 -13    1.02    0.21
  -3   6  13    0.78    0.20
   2  -6 -13    4.52    0.42
  -2  -6  13    4.52    0.41
   2  -6 -13    5.25    0.39
  -2   6  13    4.34    0.41
   2   6 -13    5.07    0.36
   1  -6 -13    4.01    0.38
   1  -6 -13    3.84    0.38
  -1  -6  13    4.82    0.42
  -1   6  13    5.19    0.44
   0  -6 -13    8.99    0.49
   0  -6  13    9.18    0.50
   0  -6 -13    8.52    0.48
   0   6  13    8.99    0.67
   0   6  13    8.41    0.49
   1  -6  13    2.32    0.29
  -1  -6 -13    2.16    0.28
  -1  -6 -13    2.67    0.30
   1   6  13    2.57    0.34
   1   6  13    2.40    0.29
   2  -6  13    0.61    0.17
  -2  -6 -13    0.65    0.17
  -2  -6 -13    0.99    0.18
   2   6  13    0.42    0.15
   3  -6  13    0.20    0.12
  -3  -6 -13    0.18    0.14
   3   6  13    0.35    0.15
  -4  -6 -13    1.53    0.24
   4  -6  13    1.73    0.25
   4   6  13    1.59    0.23
  -4   6 -13    1.23    0.45
  -5  -6 -13    0.29    0.15
   5  -6  13    0.54    0.17
  -5   6 -13    0.13    0.37
   5   6  13    0.50    0.14
   6  -6  13    0.43    0.17
  -6  -6 -13    0.25    0.15
   6   6  13    0.41    0.15
  -6   6 -13   -0.03    0.43
   7  -6  13    0.05    0.13
   7   6  13    0.02    0.11
   7  -7 -13    0.16    0.15
   6  -7 -13    0.41    0.19
   5  -7 -13    1.58    0.29
   5  -7 -13    1.94    0.29
  -5   7  13    1.71    0.28
   5   7 -13    2.04    0.28
  -4  -7  13    1.66    0.27
   4  -7 -13    1.07    0.25
   4  -7 -13    1.77    0.30
  -4   7  13    1.21    0.25
   4   7 -13    1.35    0.24
   3  -7 -13    0.33    0.16
  -3  -7  13    0.45    0.17
   3  -7 -13    0.60    0.19
  -3   7  13    0.32    0.17
   3   7 -13    0.24    0.15
  -2  -7  13    0.05    0.13
   2  -7 -13    0.28    0.15
   2  -7 -13    0.42    0.17
  -2   7  13    0.52    0.17
   2   7 -13    0.17    0.14
   1  -7 -13   10.29    0.55
  -1  -7  13    9.35    0.54
   1  -7 -13    9.82    0.54
  -1   7  13    9.12    0.53
   0  -7 -13    1.84    0.27
   0  -7 -13    2.61    0.30
   0  -7  13    1.47    0.25
   0   7  13    1.84    0.28
  -1  -7 -13    0.38    0.16
   1  -7  13    0.23    0.15
  -1  -7 -13    0.70    0.18
   1   7  13    0.54    0.17
  -2  -7 -13    0.30    0.14
  -2  -7 -13    0.33    0.15
   2  -7  13    0.40    0.16
   2   7  13    0.53    0.17
  -3  -7 -13    0.61    0.18
   3  -7  13    0.92    0.20
   3   7  13    0.58    0.17
  -4  -7 -13    2.05    0.28
   4  -7  13    2.19    0.29
  -4   7 -13    1.56    0.48
   4   7  13    2.27    0.28
   5  -7  13   -0.01    0.13
  -5  -7 -13    0.01    0.14
  -5   7 -13    0.02    0.37
   5   7  13    0.02    0.12
  -6  -7 -13    0.10    0.15
   6  -7  13    0.67    0.19
   6   7  13    0.27    0.14
   7  -8 -13    0.06    0.17
   6  -8 -13    0.07    0.15
   5  -8 -13    0.38    0.19
   5  -8 -13    0.97    0.25
  -5   8  13    0.77    0.23
  -4  -8  13    0.05    0.12
   4  -8 -13    0.07    0.16
   4  -8 -13    0.16    0.15
  -4   8  13    0.10    0.14
   4   8 -13    0.13    0.14
   3  -8 -13    0.84    0.21
  -3  -8  13    0.79    0.21
   3  -8 -13    0.93    0.23
  -3   8  13    0.85    0.22
   3   8 -13    0.43    0.18
  -2  -8  13    0.36    0.16
   2  -8 -13    0.32    0.16
   2  -8 -13    0.39    0.17
  -2   8  13    0.53    0.19
   1  -8 -13    0.30    0.16
   1  -8 -13    0.02    0.12
  -1  -8  13    0.01    0.12
  -1   8  13    0.07    0.12
   0  -8 -13    1.59    0.27
   0  -8  13    1.43    0.24
   0  -8 -13    1.92    0.27
   0   8  13    1.36    0.24
   1  -8  13    0.96    0.21
  -1  -8 -13    0.84    0.20
  -1  -8 -13    0.90    0.20
   1   8  13    1.10    0.22
  -2  -8 -13    0.17    0.13
   2  -8  13    0.07    0.11
  -2  -8 -13    0.21    0.16
   2   8  13    0.14    0.13
   3  -8  13    0.14    0.12
  -3  -8 -13    0.17    0.15
   3   8  13    0.10    0.12
   4  -8  13    0.07    0.13
  -4  -8 -13   -0.07    0.12
   4   8  13   -0.01    0.12
  -5  -8 -13    1.73    0.26
   5  -8  13    1.95    0.29
  -5   8 -13    0.61    0.45
   5   8  13    1.33    0.23
  -6  -8 -13    0.12    0.16
   6  -8  13    0.34    0.18
   6   8  13    0.38    0.16
   6  -9 -13    0.91    0.26
   5  -9 -13   -0.13    0.12
   5  -9 -13    0.21    0.18
  -5   9  13    0.01    0.15
   4  -9 -13    0.23    0.19
  -4  -9  13    0.24    0.17
   4  -9 -13    0.19    0.18
  -4   9  13    0.33    0.18
   4   9 -13    0.02    0.14
  -3  -9  13    0.03    0.13
   3  -9 -13    0.03    0.13
   3  -9 -13    0.18    0.17
   3   9 -13    0.12    0.14
  -3   9  13   -0.08    0.11
  -2  -9  13    0.09    0.14
   2  -9 -13    0.00    0.14
   2  -9 -13    0.07    0.13
  -2   9  13    0.09    0.14
   1  -9 -13    0.50    0.19
  -1  -9  13    0.89    0.21
   1  -9 -13    1.13    0.23
  -1   9  13    0.67    0.20
   0  -9 -13    1.12    0.23
   0  -9 -13    1.09    0.23
   0  -9  13    0.87    0.22
   0   9  13    1.11    0.23
  -1  -9 -13    0.04    0.12
  -1  -9 -13    0.13    0.15
   1  -9  13   -0.07    0.11
   1   9  13    0.16    0.14
  -2  -9 -13    2.96    0.35
   2  -9  13    3.15    0.36
   2   9  13    3.15    0.35
   3  -9  13    0.09    0.13
  -3  -9 -13    0.46    0.17
   3   9  13    0.08    0.13
   4  -9  13    0.19    0.16
  -4  -9 -13    0.10    0.15
   4   9  13    0.27    0.15
  -5  -9 -13    0.26    0.16
   5  -9  13    0.19    0.15
   5   9  13   -0.06    0.13
   6  -9  13    0.28    0.17
   6 -10 -13    0.97    0.28
   5 -10 -13    0.00    0.16
   5 -10 -13   -0.13    0.12
   4 -10 -13    3.12    0.41
  -4 -10  13    4.32    0.45
   4 -10 -13    2.92    0.39
  -4  10  13    3.74    0.43
   4  10 -13    2.77    0.34
   3 -10 -13    0.81    0.23
   3 -10 -13    0.29    0.20
  -3 -10  13    0.91    0.24
  -3  10  13    0.76    0.23
   3  10 -13    0.58    0.20
   2 -10 -13   -0.09    0.14
   2 -10 -13    0.21    0.15
  -2 -10  13    0.04    0.14
  -2  10  13    0.08    0.14
   1 -10 -13    0.69    0.21
   1 -10 -13    0.80    0.22
  -1 -10  13    0.98    0.23
  -1  10  13    1.08    0.24
   0 -10 -13    1.03    0.23
   0 -10  13    1.92    0.30
   0 -10 -13    1.38    0.27
   0  10  13    1.18    0.24
  -1 -10 -13    2.07    0.31
  -1 -10 -13    1.86    0.28
   1 -10  13    1.67    0.29
   1  10  13    1.99    0.30
  -2 -10 -13    1.17    0.24
   2 -10  13    0.79    0.22
   2  10  13    1.17    0.23
  -3 -10 -13    0.03    0.15
   3 -10  13    0.35    0.16
   3  10  13    0.03    0.14
   4 -10  13    4.37    0.44
  -4 -10 -13    4.20    0.42
   4  10  13    3.35    0.37
   5 -10  13    1.69    0.29
  -5 -10 -13    1.96    0.30
   5  10  13    1.47    0.27
   5 -11 -13   -0.02    0.17
   5 -11 -13    0.10    0.19
   4 -11 -13    0.23    0.19
   4 -11 -13   -0.04    0.16
  -4  11  13    0.20    0.17
   4  11 -13    0.10    0.16
   3 -11 -13    0.24    0.19
  -3 -11  13    0.24    0.18
   3 -11 -13    0.05    0.18
  -3  11  13    0.10    0.16
   2 -11 -13    0.03    0.17
  -2 -11  13   -0.16    0.14
   2 -11 -13    0.06    0.16
  -2  11  13    0.41    0.19
   1 -11 -13    1.64    0.30
   1 -11 -13    1.35    0.28
  -1 -11  13    1.11    0.26
  -1  11  13    1.37    0.28
   0 -11  13    0.20    0.17
   0 -11 -13    0.15    0.18
   0 -11 -13    0.68    0.20
   0  11  13    0.57    0.20
   1 -11  13    1.60    0.29
  -1 -11 -13    0.99    0.25
  -1 -11 -13    1.37    0.27
   1  11  13    1.45    0.28
   2 -11  13    2.07    0.33
  -2 -11 -13    1.91    0.31
   2  11  13    2.45    0.33
   3 -11  13    0.07    0.16
  -3 -11 -13    0.41    0.20
   3  11  13    0.32    0.17
  -4 -11 -13    0.01    0.16
   4 -11  13    0.12    0.17
   4  11  13    0.11    0.15
   5 -12 -13    0.01    0.18
   4 -12 -13    0.19    0.21
   4 -12 -13    0.18    0.18
  -4  12  13    0.40    0.22
   3 -12 -13   -0.18    0.14
  -3 -12  13    0.27    0.18
   3 -12 -13    0.05    0.20
  -3  12  13    0.05    0.17
   2 -12 -13   -0.04    0.16
  -2 -12  13   -0.18    0.12
   2 -12 -13    0.28    0.18
  -2  12  13   -0.15    0.13
   1 -12 -13    0.02    0.14
  -1 -12  13   -0.01    0.14
   1 -12 -13    0.24    0.18
  -1  12  13    0.23    0.18
   0 -12 -13    0.09    0.14
   0 -12 -13    0.03    0.17
   0 -12  13   -0.02    0.14
   0  12  13   -0.10    0.13
  -1 -12 -13    0.33    0.20
   1 -12  13    0.39    0.20
   1  12  13    0.29    0.19
   2 -12  13   -0.22    0.14
  -2 -12 -13   -0.22    0.13
   2  12  13   -0.12    0.13
   3 -12  13    0.60    0.22
  -3 -12 -13    0.84    0.25
   3  12  13    0.59    0.21
   4 -12  13    0.10    0.17
  -4 -12 -13    0.23    0.21
   4  12  13   -0.06    0.14
   4 -13 -13    0.55    0.23
  -4  13  13    0.13    0.19
   3 -13 -13    0.22    0.23
  -3 -13  13    0.51    0.23
   3 -13 -13    0.36    0.21
  -3  13  13    0.63    0.24
  -2 -13  13   -0.01    0.15
   2 -13 -13    0.24    0.19
   2 -13 -13    0.10    0.19
  -2  13  13   -0.04    0.16
  -1 -13  13    0.43    0.22
   1 -13 -13    0.36    0.22
   1 -13 -13    0.54    0.23
  -1  13  13    0.90    0.27
   0 -13 -13    0.06    0.17
   0 -13  13    0.04    0.15
   0 -13 -13   -0.03    0.16
   0  13  13    0.14    0.17
  -1 -13 -13    0.66    0.23
   1 -13  13    0.27    0.18
   1  13  13    0.53    0.23
  -2 -13 -13    0.06    0.17
   2 -13  13   -0.03    0.14
   2  13  13    0.02    0.15
   3 -13  13    0.53    0.21
  -3 -13 -13    0.34    0.20
   3  13  13    0.47    0.19
   2 -14 -13    0.17    0.20
   2 -14 -13    0.34    0.21
  -2 -14  13    0.57    0.24
  -2  14  13    0.34    0.21
   1 -14 -13    0.61    0.25
   1 -14 -13    0.16    0.22
  -1 -14  13    0.49    0.23
  -1  14  13    0.50    0.24
   0 -14  13    0.34    0.22
   0 -14 -13    0.35    0.23
   0  14  13    0.19    0.18
  -1 -14 -13    0.21    0.20
   1 -14  13    0.41    0.22
   1  14  13    0.58    0.24
   8   0 -14    0.10    0.16
   7   0 -14   -0.07    0.14
   6   0 -14    0.06    0.13
  -5   0  14    0.03    0.13
   5   0 -14    0.26    0.14
   5   0 -14    0.40    0.16
   4   0 -14    4.42    0.40
  -4   0  14    3.57    0.38
   4   0 -14    3.84    0.39
   3   0 -14    8.65    0.48
   3   0 -14    9.04    0.51
  -3   0  14    8.73    0.49
   2   0 -14    0.05    0.11
  -2   0  14    0.13    0.12
   2   0 -14   -0.13    0.11
   1   0 -14   19.10    0.76
  -1   0  14   18.55    0.75
   1   0 -14   17.40    0.72
   0   0 -14   11.37    0.54
   0   0 -14   12.42    0.56
   0   0  14   12.07    0.57
  -1   0 -14    0.01    0.11
  -1   0 -14    0.10    0.10
   1   0  14   -0.04    0.09
   2   0  14    0.22    0.12
  -2   0 -14    0.25    0.12
  -2   0 -14    0.78    0.18
  -3   0 -14    0.43    0.15
   3   0  14    0.35    0.14
  -3   0 -14    0.39    0.12
  -4   0 -14    0.45    0.16
   4   0  14    0.82    0.17
  -5   0 -14   -0.62    0.34
   5   0  14    0.38    0.14
  -5   0 -14    0.27    0.15
  -6   0 -14    0.24    0.15
   6   0  14    0.17    0.12
  -6   0 -14   -0.47    0.36
   7   0  14    1.26    0.20
  -7   0 -14    1.28    0.22
  -7   0 -14    0.76    0.51
   8  -1 -14    0.06    0.16
   8   1 -14   -0.01    0.14
   7  -1 -14    0.54    0.20
   7   1 -14    0.10    0.16
   6  -1 -14    1.20    0.24
   6   1 -14    1.32    0.26
  -5  -1  14    0.14    0.14
   5  -1 -14    0.07    0.12
   5  -1 -14    0.42    0.17
  -5   1  14    0.23    0.17
   5   1 -14    0.08    0.13
   4  -1 -14    2.36    0.30
   4  -1 -14    2.13    0.29
  -4  -1  14    2.70    0.32
  -4   1  14    1.81    0.28
   4   1 -14    2.06    0.29
  -3  -1  14    0.31    0.15
   3  -1 -14    0.36    0.15
   3  -1 -14    0.30    0.17
   3   1 -14    0.59    0.18
  -3   1  14    0.41    0.16
   2  -1 -14    0.48    0.16
   2  -1 -14    0.33    0.15
  -2  -1  14    0.40    0.15
  -2   1  14    0.23    0.13
   2   1 -14    0.22    0.14
   1  -1 -14    0.06    0.12
   1  -1 -14   -0.05    0.09
  -1  -1  14   -0.04    0.10
  -1   1  14    0.11    0.12
   1   1 -14    0.03    0.13
   0  -1 -14    0.17    0.13
   0  -1 -14    0.05    0.09
   0  -1  14    0.03    0.11
   0   1 -14    0.01    0.11
   0   1  14   -0.06    0.09
  -1  -1 -14    0.53    0.15
  -1  -1 -14    0.47    0.16
   1  -1  14    0.71    0.16
   1   1  14    0.60    0.16
  -1   1 -14    0.70    0.17
  -2  -1 -14    3.81    0.29
   2  -1  14    4.00    0.30
  -2  -1 -14    3.68    0.34
   2   1  14    3.58    0.33
  -2   1 -14    3.50    0.31
  -2   1 -14    3.10    0.31
  -3  -1 -14    1.51    0.23
   3  -1  14    1.30    0.20
  -3   1 -14    1.79    0.22
   3   1  14    1.77    0.23
  -3   1 -14    1.67    0.23
  -4  -1 -14    4.94    0.35
   4  -1  14    5.26    0.35
  -4   1 -14    5.44    0.36
   4   1  14    4.86    0.34
  -5  -1 -14    3.38    0.33
   5  -1  14    3.13    0.30
  -5   1 -14    3.70    0.33
  -5   1 -14    2.33    0.53
   5   1  14    4.13    0.31
   6  -1  14    0.22    0.12
  -6  -1 -14    0.34    0.16
  -6  -1 -14   -0.25    0.37
   6   1  14    0.07    0.12
  -6   1 -14    0.18    0.41
  -6   1 -14    0.13    0.13
   7  -1  14    0.29    0.13
  -7  -1 -14    0.45    0.17
  -7  -1 -14    0.17    0.44
  -7   1 -14    0.16    0.14
   7   1  14    0.31    0.13
  -7   1 -14   -0.53    0.35
   8  -2 -14    0.01    0.17
   8   2 -14   -0.15    0.13
   7  -2 -14    0.13    0.17
   7   2 -14    0.19    0.17
   6  -2 -14   -0.08    0.11
   5  -2 -14    0.24    0.17
  -5  -2  14    0.34    0.16
   5  -2 -14    0.53    0.18
  -5   2  14    0.57    0.18
   5   2 -14    0.26    0.15
   4  -2 -14   -0.06    0.11
   4  -2 -14    0.12    0.13
  -4  -2  14    0.24    0.15
  -4   2  14    0.11    0.12
   4   2 -14    0.16    0.14
   3  -2 -14    2.88    0.33
   3  -2 -14    2.74    0.32
  -3  -2  14    2.63    0.31
   3   2 -14    2.16    0.28
  -3   2  14    2.51    0.30
  -2  -2  14    0.43    0.17
   2  -2 -14    0.65    0.20
   2  -2 -14    0.98    0.20
   2   2 -14    0.43    0.16
  -2   2  14    0.22    0.14
   1  -2 -14    3.91    0.36
  -1  -2  14    3.22    0.33
   1  -2 -14    2.80    0.31
  -1   2  14    3.57    0.34
   1   2 -14    2.70    0.30
   0  -2 -14    1.15    0.21
   0  -2  14    1.30    0.22
   0  -2 -14    0.91    0.18
   0   2 -14    1.04    0.21
   0   2  14    0.71    0.17
  -1  -2 -14   -0.19    0.09
   1  -2  14    0.03    0.10
  -1  -2 -14    0.14    0.11
  -1   2 -14   -0.05    0.11
   1   2  14    0.01    0.10
   2  -2  14    0.41    0.14
  -2  -2 -14    0.29    0.15
  -2  -2 -14    0.22    0.11
   2   2  14    0.36    0.14
  -2   2 -14    0.49    0.15
   3  -2  14    0.25    0.12
  -3  -2 -14    0.30    0.13
   3   2  14    0.06    0.11
  -3   2 -14    0.18    0.11
  -3   2 -14    0.21    0.14
  -4  -2 -14    0.17    0.13
   4  -2  14    0.00    0.10
  -4   2 -14    0.01    0.12
   4   2  14    0.29    0.13
  -5  -2 -14    0.32    0.14
   5  -2  14    0.01    0.11
  -5   2 -14    0.01    0.12
  -5   2 -14   -0.12    0.32
   5   2  14    0.25    0.13
   6  -2  14    0.01    0.12
  -6  -2 -14   -0.15    0.36
  -6  -2 -14    0.03    0.12
  -6   2 -14    0.14    0.14
  -6   2 -14   -0.24    0.40
   6   2  14    0.15    0.13
   7  -2  14    0.13    0.13
  -7  -2 -14    0.19    0.15
  -7   2 -14    0.12    0.14
  -7   2 -14   -0.37    0.43
   7   2  14   -0.01    0.10
   8  -3 -14    0.03    0.18
   8   3 -14   -0.32    0.13
   7  -3 -14    0.15    0.16
   6  -3 -14    0.19    0.16
   5  -3 -14   -0.04    0.13
  -5  -3  14    0.05    0.13
   5  -3 -14    0.03    0.14
  -5   3  14   -0.02    0.12
   5   3 -14    0.06    0.14
  -4  -3  14    0.98    0.21
   4  -3 -14    0.42    0.18
   4  -3 -14    0.56    0.18
   4   3 -14    0.45    0.17
  -4   3  14    0.53    0.18
  -3  -3  14    0.22    0.13
   3  -3 -14    0.10    0.12
   3  -3 -14    0.02    0.13
   3   3 -14    0.20    0.13
  -3   3  14    0.25    0.16
   2  -3 -14    5.47    0.38
   2  -3 -14    5.27    0.39
  -2  -3  14    4.96    0.37
  -2   3  14    4.88    0.37
   2   3 -14    4.43    0.39
   1  -3 -14    0.19    0.13
   1  -3 -14    0.51    0.18
  -1  -3  14    0.34    0.14
   1   3 -14    0.42    0.16
  -1   3  14    0.33    0.15
   0  -3 -14    0.35    0.14
   0  -3  14    0.53    0.16
   0  -3 -14    0.09    0.13
   0   3 -14    0.21    0.14
   0   3  14    0.57    0.16
  -1  -3 -14    0.79    0.19
   1  -3  14    0.97    0.19
  -1  -3 -14    0.62    0.16
  -1   3 -14    0.97    0.20
   1   3  14    1.27    0.21
  -2  -3 -14    0.87    0.19
   2  -3  14    0.82    0.18
  -2  -3 -14    0.46    0.14
   2   3  14    0.98    0.19
  -2   3 -14    0.64    0.17
   3  -3  14    0.05    0.10
  -3  -3 -14    0.13    0.13
   3   3  14    0.11    0.11
   4  -3  14    0.04    0.10
  -4  -3 -14   -0.12    0.11
   4   3  14    0.13    0.12
  -5  -3 -14   -0.05    0.12
   5  -3  14    0.11    0.11
  -5   3 -14   -0.14    0.38
   5   3  14   -0.06    0.11
   6  -3  14    2.62    0.29
  -6  -3 -14    2.16    0.26
  -6   3 -14    1.41    0.55
   6   3  14    2.35    0.27
  -7  -3 -14    0.01    0.13
   7  -3  14    0.09    0.12
  -7   3 -14    0.11    0.15
   7   3  14    0.06    0.11
   8  -4 -14    0.35    0.21
   7  -4 -14    0.62    0.22
   6  -4 -14    0.09    0.14
   5  -4 -14    0.64    0.20
   5  -4 -14    1.11    0.23
  -5  -4  14    0.61    0.18
  -5   4  14    0.55    0.18
   5   4 -14    0.68    0.20
   4  -4 -14    0.45    0.18
   4  -4 -14    0.39    0.18
  -4  -4  14    0.46    0.16
   4   4 -14    0.38    0.16
  -4   4  14    0.38    0.16
  -3  -4  14    0.95    0.22
   3  -4 -14    1.62    0.27
   3  -4 -14    1.07    0.22
   3   4 -14    0.77    0.20
  -3   4  14    1.09    0.22
   2  -4 -14    1.01    0.23
   2  -4 -14    1.16    0.22
  -2  -4  14    0.94    0.20
  -2   4  14    0.87    0.20
   2   4 -14    0.91    0.20
   1  -4 -14    0.29    0.17
  -1  -4  14    0.23    0.14
   1  -4 -14    0.17    0.13
   1   4 -14    0.32    0.15
  -1   4  14    0.26    0.15
   0  -4  14    5.55    0.38
   0  -4 -14    6.58    0.42
   0  -4 -14    5.93    0.40
   0   4 -14    4.75    0.36
   0   4  14    5.56    0.40
  -1  -4 -14   12.11    0.55
  -1  -4 -14   10.75    0.54
   1  -4  14   10.55    0.54
  -1   4 -14   10.22    0.53
   1   4  14   10.58    0.54
  -2  -4 -14    3.55    0.34
   2  -4  14    3.89    0.35
  -2  -4 -14    4.02    0.31
   2   4  14    4.26    0.37
   3  -4  14    0.19    0.12
  -3  -4 -14    0.02    0.12
   3   4  14    0.02    0.10
  -4  -4 -14    1.97    0.25
   4  -4  14    1.71    0.25
   4   4  14    1.87    0.25
   5  -4  14    0.01    0.12
  -5  -4 -14    0.18    0.13
  -5   4 -14   -0.12    0.37
   5   4  14    0.04    0.11
   6  -4  14    0.69    0.18
  -6  -4 -14    0.38    0.15
   6   4  14    0.37    0.14
  -6   4 -14    0.36    0.46
   7  -4  14    0.27    0.16
  -7  -4 -14    0.18    0.15
   7   4  14    0.24    0.14
   7  -5 -14    0.01    0.16
   6  -5 -14    0.05    0.13
   5  -5 -14    0.58    0.20
   5  -5 -14    0.78    0.22
  -5  -5  14    0.44    0.17
  -5   5  14    0.48    0.20
   5   5 -14    0.40    0.17
   4  -5 -14    0.46    0.18
  -4  -5  14   -0.01    0.11
   4  -5 -14    0.46    0.21
   4   5 -14    0.23    0.15
  -4   5  14    0.21    0.15
   3  -5 -14    0.71    0.20
   3  -5 -14    0.73    0.21
  -3  -5  14    0.83    0.20
  -3   5  14    0.72    0.20
   3   5 -14    0.64    0.18
   2  -5 -14    3.63    0.38
  -2  -5  14    4.06    0.40
   2  -5 -14    3.82    0.39
  -2   5  14    4.32    0.41
   2   5 -14    3.62    0.36
   1  -5 -14    2.37    0.31
  -1  -5  14    2.40    0.30
   1  -5 -14    2.86    0.33
  -1   5  14    3.16    0.35
   1   5 -14    3.10    0.34
   0  -5  14   12.45    0.60
   0  -5 -14   11.56    0.58
   0  -5 -14   13.10    0.62
   0   5  14   11.59    0.58
   0   5 -14   10.19    0.55
   1  -5  14   -0.01    0.11
  -1  -5 -14    0.01    0.13
  -1  -5 -14    0.34    0.14
   1   5  14    0.03    0.23
   1   5  14   -0.13    0.09
  -2  -5 -14    0.20    0.13
   2  -5  14    0.15    0.13
  -2  -5 -14    0.29    0.15
   2   5  14    0.01    0.12
  -3  -5 -14    0.03    0.11
   3  -5  14    0.11    0.11
   3   5  14   -0.11    0.10
   4  -5  14    0.00    0.11
  -4  -5 -14   -0.01    0.13
   4   5  14   -0.15    0.09
   5  -5  14    0.10    0.13
  -5  -5 -14    0.10    0.13
   5   5  14    0.18    0.12
  -5   5 -14    0.08    0.40
   6  -5  14    0.33    0.16
  -6  -5 -14    0.20    0.14
   6   5  14    0.39    0.15
  -6   5 -14   -0.26    0.40
   7  -6 -14   -0.09    0.14
   6  -6 -14    0.07    0.15
   5  -6 -14    0.24    0.18
  -5  -6  14    0.53    0.18
   5  -6 -14    0.55    0.20
   5   6 -14    0.46    0.17
  -5   6  14    0.29    0.17
   4  -6 -14    0.66    0.21
   4  -6 -14    0.71    0.22
  -4  -6  14    0.60    0.20
   4   6 -14    0.62    0.19
  -4   6  14    0.64    0.20
   3  -6 -14    0.12    0.13
  -3  -6  14   -0.15    0.11
[truncated: 289,991 more chars]
